# Supplementary material for: Stepwise crystallographic visualization of dynamic guest binding in a nanoporous framework
Source: Chem Sci. 2017 Feb 13;8(4):3171–7. doi: 10.1039/c7sc00267j (PMC5465547; doi:10.1039/c7sc00267j)
Supplement: Supplementary file 2 [file SC-008-C7SC00267J-s002.cif]

# Electronic Supplementary Material (ESI) for Chemical Science.
# This journal is © The Royal Society of Chemistry 2017

####################################################################### 
# 
# This file contains crystal structure data downloaded from the 
# Cambridge Structural Database (CSD) hosted by the Cambridge 
# Crystallographic Data Centre (CCDC).
# 
# Full information about CCDC data access policies and citation 
# guidelines are available at http://www.ccdc.cam.ac.uk/access/V1 
# 
# Audit and citation data items may have been added by the CCDC. 
# Please retain this information to preserve the provenance of 
# this file and to allow appropriate attribution of the data. 
# 
#######################################################################

data_mm440a
_database_code_depnum_ccdc_archive 'CCDC 1475220'
_audit_update_record             
;
2017-01-16 deposited with the CCDC.
2017-02-13 downloaded from the CCDC.
;

_audit_creation_method           SHELXL-2014/7
_shelx_SHELXL_version_number     2014/7
_chemical_name_systematic        ?
_chemical_name_common            ?
_chemical_melting_point          ?
_chemical_formula_moiety         
'C72 H48 I12 N24 Zn6, 8.65(C6 H5 N O2), 1.30(I2) [+ solvent]'
_chemical_formula_sum            
'C123.90 H91.25 I14.70 N32.65 O17.30 Zn6 [+ solvent]'
_chemical_formula_weight         4572.24

loop_
_atom_type_symbol
_atom_type_description
_atom_type_scat_dispersion_real
_atom_type_scat_dispersion_imag
_atom_type_scat_source
C C 0.0033 0.0016 'International Tables Vol C Tables 4.2.6.8 and 6.1.1.4'
H H 0.0000 0.0000 'International Tables Vol C Tables 4.2.6.8 and 6.1.1.4'
N N 0.0061 0.0033 'International Tables Vol C Tables 4.2.6.8 and 6.1.1.4'
O O 0.0106 0.0060 'International Tables Vol C Tables 4.2.6.8 and 6.1.1.4'
Zn Zn 0.2839 1.4301 'International Tables Vol C Tables 4.2.6.8 and 6.1.1.4'
I I -0.4742 1.8119 'International Tables Vol C Tables 4.2.6.8 and 6.1.1.4'

_space_group_crystal_system      monoclinic
_space_group_IT_number           14
_space_group_name_H-M_alt        'P 21/c'
_space_group_name_Hall           '-P 2ybc'

_shelx_space_group_comment       
;
The symmetry employed for this shelxl refinement is uniquely defined
by the following loop, which should always be used as a source of
symmetry information in preference to the above space-group names.
They are only intended as comments.
;

loop_
_space_group_symop_operation_xyz
'x, y, z'
'-x, y+1/2, -z+1/2'
'-x, -y, -z'
'x, -y-1/2, z-1/2'

_cell_length_a                   35.143(5)
_cell_length_b                   15.039(2)
_cell_length_c                   30.680(4)
_cell_angle_alpha                90
_cell_angle_beta                 101.549(4)
_cell_angle_gamma                90
_cell_volume                     15887(4)
_cell_formula_units_Z            4
_cell_measurement_temperature    200(2)
_cell_measurement_reflns_used    9721
_cell_measurement_theta_min      2.42
_cell_measurement_theta_max      28.16

_exptl_crystal_description       block
_exptl_crystal_colour            brown
_exptl_crystal_density_meas      ?
_exptl_crystal_density_method    ?
_exptl_crystal_density_diffrn    1.912
_exptl_crystal_F_000             8643
_exptl_transmission_factor_min   ?
_exptl_transmission_factor_max   ?
_exptl_crystal_size_max          0.370
_exptl_crystal_size_mid          0.210
_exptl_crystal_size_min          0.190
_exptl_absorpt_coefficient_mu    3.814
_shelx_estimated_absorpt_T_min   0.333
_shelx_estimated_absorpt_T_max   0.531
_exptl_absorpt_correction_type   multi-scan
_exptl_absorpt_correction_T_min  0.3594
_exptl_absorpt_correction_T_max  0.7457
_exptl_absorpt_process_details   'SADABS, Bruker (2003)'

_exptl_special_details           
; 
 Data collection is performed with three batch runs at phi = 0.00 deg 
 (650 frames), at phi = 120.00 deg (650 frames), and at phi = 240.00 deg 
 (650 frames). 
 Frame width = 0.30 deg in omega. 
 Data is merged, corrected for decay (if any), and treated with multi-scan 
 absorption corrections (if required). All symmetry-equivalent reflections 
 are merged for centrosymmetric data. 
 Friedel pairs are not merged for noncentrosymmetric data. 
;


_diffrn_ambient_temperature      200(2)
_diffrn_radiation_wavelength     0.71073
_diffrn_radiation_type           MoK\a
_diffrn_source                   ?
_diffrn_measurement_device_type  'Bruker APEX-II CCD'
_diffrn_measurement_method       '\f and \w scans'
_diffrn_detector_area_resol_mean ?
_diffrn_reflns_number            27422
_diffrn_reflns_av_unetI/netI     0.0604
_diffrn_reflns_av_R_equivalents  ?
_diffrn_reflns_limit_h_min       -41
_diffrn_reflns_limit_h_max       40
_diffrn_reflns_limit_k_min       -17
_diffrn_reflns_limit_k_max       17
_diffrn_reflns_limit_l_min       -33
_diffrn_reflns_limit_l_max       36
_diffrn_reflns_theta_min         1.365
_diffrn_reflns_theta_max         25.331
_diffrn_reflns_theta_full        25.242
_diffrn_measured_fraction_theta_max 0.959
_diffrn_measured_fraction_theta_full 0.967
_diffrn_reflns_Laue_measured_fraction_max 0.959
_diffrn_reflns_Laue_measured_fraction_full 0.967
_diffrn_reflns_point_group_measured_fraction_max 0.959
_diffrn_reflns_point_group_measured_fraction_full 0.967
_reflns_number_total             27422
_reflns_number_gt                21512
_reflns_threshold_expression     'I > 2\s(I)'
_reflns_Friedel_coverage         0.000
_reflns_Friedel_fraction_max     .
_reflns_Friedel_fraction_full    .

_reflns_special_details          
;
 Structure factors included contributions from the .fab file.
 
 _reflns_Friedel_fraction is defined as the number of unique
 Friedel pairs measured divided by the number that would be
 possible theoretically, ignoring centric projections and
 systematic absences.
;

_computing_data_collection       'APEX II, Bruker (2009)'
_computing_cell_refinement       'APEX II, Bruker (2009)'
_computing_data_reduction        'XPREP, Bruker (2009)'
_computing_structure_solution    'SHELXS-03 (Sheldrick, 2003)'
_computing_structure_refinement  'SHELXL-2014/7 (Sheldrick, 2014)'
_computing_molecular_graphics    'MERCURY (Macrae et al., 2008)'
_computing_publication_material  
;

'MERCURY (Macrae et al., 2008), Platon (Spek, 2009)'


;


_refine_special_details          
;
 Refined as a 2-component twin.
;
_refine_ls_structure_factor_coef Fsqd
_refine_ls_matrix_type           full
_refine_ls_weighting_scheme      calc
_refine_ls_weighting_details     
'w=1/[\s^2^(Fo^2^)+(0.0400P)^2^+1585.0000P] where P=(Fo^2^+2Fc^2^)/3'
_atom_sites_solution_primary     ?
_atom_sites_solution_secondary   ?
_atom_sites_solution_hydrogens   geom
_refine_ls_hydrogen_treatment    constr
_refine_ls_extinction_method     none
_refine_ls_extinction_coef       .
_refine_ls_number_reflns         27422
_refine_ls_number_parameters     1856
_refine_ls_number_restraints     1510
_refine_ls_R_factor_all          0.1727
_refine_ls_R_factor_gt           0.1471
_refine_ls_wR_factor_ref         0.3311
_refine_ls_wR_factor_gt          0.3200
_refine_ls_goodness_of_fit_ref   1.085
_refine_ls_restrained_S_all      1.057
_refine_ls_shift/su_max          0.001
_refine_ls_shift/su_mean         0.000

loop_
_atom_site_label
_atom_site_type_symbol
_atom_site_fract_x
_atom_site_fract_y
_atom_site_fract_z
_atom_site_U_iso_or_equiv
_atom_site_adp_type
_atom_site_occupancy
_atom_site_site_symmetry_order
_atom_site_calc_flag
_atom_site_refinement_flags_posn
_atom_site_refinement_flags_adp
_atom_site_refinement_flags_occupancy
_atom_site_disorder_assembly
_atom_site_disorder_group
Zn1 Zn 0.86870(7) 0.16047(16) 1.06403(8) 0.0283(5) Uani 1 1 d . U . A 1
I1 I 0.88296(5) 0.16684(13) 0.98658(5) 0.0514(5) Uani 1 1 d . U . A 1
I2 I 0.85130(5) 0.01742(11) 1.10034(6) 0.0507(5) Uani 1 1 d . U . A 1
Zn2 Zn 0.5703(4) 0.3850(12) 1.2357(5) 0.040(2) Uani 0.432(6) 1 d D . P B 3
I3 I 0.5099(2) 0.4793(5) 1.2077(3) 0.0762(19) Uani 0.432(6) 1 d D . P B 3
I4 I 0.6067(3) 0.4012(6) 1.3153(3) 0.071(2) Uani 0.432(6) 1 d D . P B 3
Zn2B Zn 0.5586(4) 0.3877(12) 1.2239(5) 0.040(2) Uani 0.442(6) 1 d D . P B 4
I3B I 0.4964(2) 0.4602(5) 1.1824(3) 0.0762(19) Uani 0.442(6) 1 d D . P B 4
I4B I 0.5877(3) 0.4150(6) 1.3048(3) 0.071(2) Uani 0.442(6) 1 d D . P B 4
Zn2C Zn 0.5900(6) 0.3825(12) 1.2209(6) 0.040(2) Uani 0.127(3) 1 d D . P B 5
I3C I 0.5301(5) 0.4808(11) 1.1959(7) 0.0762(19) Uani 0.127(3) 1 d D . P B 5
I4C I 0.6311(6) 0.4055(11) 1.2981(5) 0.071(2) Uani 0.127(3) 1 d D . P B 5
Zn3 Zn 0.66335(10) 0.86518(19) 0.90814(10) 0.0391(8) Uani 0.948(4) 1 d D . P C
6
I5 I 0.63253(7) 0.99123(13) 0.94378(8) 0.0579(7) Uani 0.948(4) 1 d D . P C 6
I6 I 0.72176(8) 0.88893(16) 0.87236(7) 0.0595(7) Uani 0.948(4) 1 d D . P C 6
Zn3B Zn 0.6533(14) 0.881(3) 0.9287(17) 0.0391(8) Uani 0.052(4) 1 d D . P C 7
I5B I 0.6261(12) 1.002(2) 0.9709(16) 0.0579(7) Uani 0.052(4) 1 d D . P C 7
I6B I 0.7031(13) 0.914(3) 0.8817(13) 0.0595(7) Uani 0.052(4) 1 d D . P C 7
Zn4 Zn 0.38309(9) 0.8403(2) 0.54490(11) 0.0389(8) Uani 0.896(3) 1 d D . P D 8
I7 I 0.39787(7) 0.8320(2) 0.46670(8) 0.0732(7) Uani 0.896(3) 1 d D . P D 8
I8 I 0.36700(7) 0.98465(14) 0.58114(9) 0.0661(7) Uani 0.896(3) 1 d D . P D 8
Zn4B Zn 0.3648(7) 0.8463(14) 0.5737(7) 0.0389(8) Uani 0.104(3) 1 d D . P D 9
I7B I 0.3801(6) 0.8413(16) 0.4961(6) 0.0732(7) Uani 0.104(3) 1 d D . P D 9
I8B I 0.3488(6) 0.9907(11) 0.6089(7) 0.0661(7) Uani 0.104(3) 1 d D . P D 9
Zn5 Zn 0.16037(8) 0.12657(16) 0.41782(8) 0.0326(6) Uani 1 1 d . . . . .
I9 I 0.12957(6) 0.01110(11) 0.46016(6) 0.0538(5) Uani 1 1 d . . . . .
I10 I 0.21269(5) 0.10088(13) 0.37222(6) 0.0532(5) Uani 1 1 d . . . . .
Zn6 Zn 0.08618(8) 0.87078(16) 0.23244(8) 0.0313(6) Uani 1 1 d . . . . .
I11 I 0.13165(6) 0.89321(12) 0.30757(6) 0.0497(4) Uani 1 1 d . . . . .
I12 I 0.02622(5) 0.96916(11) 0.20957(6) 0.0466(4) Uani 1 1 d . . . . .
I21 I 0.51952(10) 0.2865(3) 0.54281(12) 0.1186(11) Uani 1 1 d D . . . .
I22 I 0.45502(9) 0.3813(2) 0.55429(11) 0.1072(10) Uani 1 1 d D . . . .
I23 I 0.1999(9) 0.2739(17) 0.3166(10) 0.061(10) Uani 0.069(6) 1 d D U P E 10
I24 I 0.1789(14) 0.430(3) 0.271(2) 0.10(2) Uani 0.069(6) 1 d D U P E 10
I25 I 0.3061(12) 0.278(2) 0.1721(15) 0.062(15) Uani 0.046(6) 1 d D U P F 11
I26 I 0.3271(17) 0.435(3) 0.217(2) 0.083(18) Uani 0.046(6) 1 d D U P F 11
I27 I 0.7787(12) 0.3947(15) 0.2284(15) 0.22(2) Uani 0.155(11) 1 d D U P G 12
I28 I 0.7196(11) 0.3993(17) 0.2753(15) 0.21(2) Uani 0.155(11) 1 d D U P G 12
I29 I 0.6085(16) 0.299(3) 0.5752(16) 0.17(3) Uani 0.079(8) 1 d D U P H 13
I30 I 0.6175(16) 0.433(4) 0.6375(14) 0.15(2) Uani 0.079(8) 1 d D U P H 13
N1 N 0.6014(7) 0.4130(14) 1.1877(8) 0.058(7) Uani 1 1 d . . . . .
C2 C 0.6018(9) 0.488(2) 1.1665(13) 0.077(11) Uani 1 1 d . . . . .
H2 H 0.5844 0.5335 1.1717 0.092 Uiso 1 1 calc R U . . .
C3 C 0.6252(10) 0.506(2) 1.1376(11) 0.072(11) Uani 1 1 d . . . . .
H3 H 0.6218 0.5596 1.1212 0.087 Uiso 1 1 calc R U . . .
C4 C 0.6538(7) 0.4476(18) 1.1313(8) 0.043(6) Uani 1 1 d . . . . .
C5 C 0.6552(6) 0.3711(16) 1.1555(8) 0.037(5) Uani 1 1 d . . . . .
H5 H 0.6748 0.3284 1.1538 0.045 Uiso 1 1 calc R U . . .
C6 C 0.6289(9) 0.3539(19) 1.1823(10) 0.056(7) Uani 1 1 d . . . . .
H6 H 0.6302 0.2985 1.1974 0.067 Uiso 1 1 calc R U . . .
C7 C 0.6781(7) 0.4661(18) 1.1009(8) 0.046(7) Uani 1 1 d . . . . .
N8 N 0.6718(5) 0.5360(12) 1.0743(6) 0.034(4) Uani 1 1 d . . . . .
C9 C 0.6929(6) 0.5403(15) 1.0454(6) 0.032(5) Uani 1 1 d . . . . .
N10 N 0.7219(5) 0.4839(13) 1.0387(6) 0.033(4) Uani 1 1 d . . . . .
C11 C 0.7275(6) 0.4168(14) 1.0698(7) 0.029(5) Uani 1 1 d . U . . .
N12 N 0.7067(5) 0.4033(12) 1.0990(6) 0.031(4) Uani 1 1 d . . . . .
C13 C 0.7611(6) 0.3565(16) 1.0651(8) 0.035(5) Uani 1 1 d . . . . .
C14 C 0.7783(7) 0.3580(17) 1.0321(8) 0.039(5) Uani 1 1 d . U . . .
H14 H 0.7693 0.3970 1.0079 0.047 Uiso 1 1 calc R U . . .
C15 C 0.8109(7) 0.3018(17) 1.0313(8) 0.043(6) Uani 1 1 d . . . . .
H15 H 0.8236 0.3042 1.0067 0.051 Uiso 1 1 calc R U . . .
N16 N 0.8237(5) 0.2463(11) 1.0647(6) 0.028(4) Uani 1 1 d . . . . .
C17 C 0.8048(9) 0.2460(18) 1.0994(9) 0.060(8) Uani 1 1 d . . . . .
H17 H 0.8137 0.2082 1.1241 0.071 Uiso 1 1 calc R U . . .
C18 C 0.7733(7) 0.2992(14) 1.0993(6) 0.034(5) Uani 1 1 d . . . . .
H18 H 0.7598 0.2961 1.1232 0.040 Uiso 1 1 calc R U . . .
C19 C 0.6890(7) 0.6205(15) 1.0131(6) 0.036(5) Uani 1 1 d . . . . .
C20 C 0.6550(7) 0.6714(17) 1.0088(8) 0.045(6) Uani 1 1 d . . . . .
H20 H 0.6359 0.6585 1.0259 0.054 Uiso 1 1 calc R U . . .
C21 C 0.6504(7) 0.7393(18) 0.9796(8) 0.043(6) Uani 1 1 d . . . . .
H21 H 0.6273 0.7735 0.9769 0.052 Uiso 1 1 calc R U . . .
N22 N 0.6750(6) 0.7622(13) 0.9546(6) 0.037(5) Uani 1 1 d . . . . .
C23 C 0.7076(8) 0.7161(15) 0.9587(7) 0.043(6) Uani 1 1 d . . . . .
H23 H 0.7259 0.7306 0.9408 0.052 Uiso 1 1 calc R U . . .
C24 C 0.7154(6) 0.6451(16) 0.9898(9) 0.042(6) Uani 1 1 d . . . . .
H24 H 0.7397 0.6150 0.9940 0.050 Uiso 1 1 calc R U . . .
N25 N 0.6245(6) 0.7974(16) 0.8600(7) 0.046(5) Uani 1 1 d . . . . .
C26 C 0.6016(10) 0.843(2) 0.8297(11) 0.071(9) Uani 1 1 d . U . . .
H26 H 0.5995 0.9052 0.8333 0.085 Uiso 1 1 calc R U . . .
C27 C 0.5791(10) 0.7999(16) 0.7903(10) 0.063(9) Uani 1 1 d . . . . .
H27 H 0.5623 0.8337 0.7683 0.076 Uiso 1 1 calc R U . . .
C28 C 0.5826(7) 0.7104(15) 0.7856(8) 0.039(6) Uani 1 1 d . . . . .
C29 C 0.6038(8) 0.6691(18) 0.8215(9) 0.052(7) Uani 1 1 d . U . . .
H29 H 0.6045 0.6060 0.8214 0.063 Uiso 1 1 calc R U . . .
C30 C 0.6246(12) 0.7131(18) 0.8587(13) 0.108(18) Uani 1 1 d . . . . .
H30 H 0.6387 0.6801 0.8830 0.130 Uiso 1 1 calc R U . . .
C31 C 0.5618(11) 0.660(2) 0.7465(9) 0.072(10) Uani 1 1 d . . . . .
N32 N 0.5362(6) 0.7069(13) 0.7164(7) 0.046(6) Uani 1 1 d . . . . .
C33 C 0.5165(8) 0.6537(17) 0.6825(9) 0.045(6) Uani 1 1 d . . . . .
N34 N 0.5214(6) 0.5681(12) 0.6784(7) 0.045(5) Uani 1 1 d . . . . .
C35 C 0.5473(10) 0.5324(17) 0.7114(11) 0.059(8) Uani 1 1 d . . . . .
N36 N 0.5691(6) 0.5760(12) 0.7446(7) 0.048(6) Uani 1 1 d . . . . .
C37 C 0.4889(7) 0.6989(17) 0.6499(8) 0.043(6) Uani 1 1 d . . . . .
C38 C 0.4772(9) 0.786(2) 0.6538(10) 0.071(10) Uani 1 1 d . . . . .
H38 H 0.4903 0.8182 0.6789 0.086 Uiso 1 1 calc R U . . .
C39 C 0.4483(8) 0.8295(17) 0.6247(8) 0.045(6) Uani 1 1 d . U . . .
H39 H 0.4421 0.8899 0.6292 0.054 Uiso 1 1 calc R U . . .
N40 N 0.4283(6) 0.7802(15) 0.5881(8) 0.052(6) Uani 1 1 d . . . . .
C41 C 0.4388(8) 0.7005(18) 0.5832(9) 0.060(9) Uani 1 1 d . . . . .
H41 H 0.4241 0.6682 0.5589 0.072 Uiso 1 1 calc R U . . .
C42 C 0.4690(10) 0.657(2) 0.6094(11) 0.070(9) Uani 1 1 d . U . . .
H42 H 0.4768 0.5997 0.6011 0.084 Uiso 1 1 calc R U . . .
C43 C 0.5521(8) 0.435(2) 0.7111(10) 0.058(8) Uani 1 1 d . . . . .
C44 C 0.5285(10) 0.376(2) 0.6829(11) 0.066(8) Uani 1 1 d . U . . .
H44 H 0.5096 0.3999 0.6593 0.079 Uiso 1 1 calc R U . . .
C45 C 0.5307(11) 0.285(2) 0.6867(15) 0.100(16) Uani 1 1 d . . . . .
H45 H 0.5138 0.2489 0.6662 0.120 Uiso 1 1 calc R U . . .
N46 N 0.5570(9) 0.2483(15) 0.7198(9) 0.070(8) Uani 1 1 d . . . . .
C47 C 0.5790(9) 0.300(2) 0.7504(10) 0.064(9) Uani 1 1 d . . . . .
H47 H 0.5964 0.2730 0.7743 0.076 Uiso 1 1 calc R U . . .
C48 C 0.5772(12) 0.393(2) 0.7483(10) 0.079(11) Uani 1 1 d . . . . .
H48 H 0.5924 0.4285 0.7710 0.095 Uiso 1 1 calc R U . . .
N49 N 0.3362(6) 0.7552(13) 0.5453(7) 0.044(5) Uani 1 1 d . . . . .
C50 C 0.3269(8) 0.750(2) 0.5852(9) 0.059(8) Uani 1 1 d . . . . .
H50 H 0.3423 0.7793 0.6100 0.070 Uiso 1 1 calc R U . . .
C51 C 0.2922(9) 0.697(2) 0.5906(10) 0.062(8) Uani 1 1 d . . . . .
H51 H 0.2836 0.6944 0.6180 0.075 Uiso 1 1 calc R U . . .
C52 C 0.2732(6) 0.6522(13) 0.5525(7) 0.027(4) Uani 1 1 d . . . . .
C53 C 0.2853(6) 0.6576(15) 0.5138(7) 0.034(5) Uani 1 1 d . . . . .
H53 H 0.2733 0.6230 0.4889 0.041 Uiso 1 1 calc R U . . .
C54 C 0.3160(7) 0.7156(16) 0.5109(8) 0.041(6) Uani 1 1 d . . . . .
H54 H 0.3223 0.7261 0.4826 0.049 Uiso 1 1 calc R U . . .
C55 C 0.2394(6) 0.5921(14) 0.5569(7) 0.028(5) Uani 1 1 d . . . . .
N56 N 0.2206(5) 0.6088(12) 0.5899(7) 0.035(4) Uani 1 1 d . . . . .
C57 C 0.1926(6) 0.5564(14) 0.5932(6) 0.028(5) Uani 1 1 d . . . . .
N58 N 0.1829(5) 0.4836(11) 0.5680(6) 0.027(4) Uani 1 1 d . . . . .
C59 C 0.2044(6) 0.4692(15) 0.5371(6) 0.025(4) Uani 1 1 d . . . . .
N60 N 0.2318(6) 0.5237(12) 0.5277(6) 0.036(4) Uani 1 1 d . . . . .
C61 C 0.1682(6) 0.5754(14) 0.6243(8) 0.031(5) Uani 1 1 d . . . . .
C62 C 0.1782(8) 0.6335(15) 0.6615(7) 0.038(5) Uani 1 1 d . . . . .
H62 H 0.2025 0.6632 0.6658 0.046 Uiso 1 1 calc R U . . .
C63 C 0.1558(6) 0.6485(15) 0.6900(7) 0.033(5) Uani 1 1 d . . . . .
H63 H 0.1649 0.6867 0.7145 0.039 Uiso 1 1 calc R U . . .
N64 N 0.1187(5) 0.6103(12) 0.6858(7) 0.037(5) Uani 1 1 d . . . . .
C65 C 0.1092(6) 0.5549(15) 0.6501(7) 0.030(5) Uani 1 1 d . . . . .
H65 H 0.0846 0.5265 0.6455 0.037 Uiso 1 1 calc R U . . .
C66 C 0.1318(6) 0.5378(15) 0.6211(7) 0.033(5) Uani 1 1 d . . . . .
H66 H 0.1227 0.4981 0.5972 0.039 Uiso 1 1 calc R U . . .
C67 C 0.1963(6) 0.3870(15) 0.5090(8) 0.034(5) Uani 1 1 d . U . . .
C68 C 0.1687(7) 0.3250(15) 0.5177(7) 0.035(5) Uani 1 1 d . . . . .
H68 H 0.1558 0.3351 0.5416 0.042 Uiso 1 1 calc R U . . .
C69 C 0.1606(7) 0.2522(19) 0.4925(7) 0.043(6) Uani 1 1 d . . . . .
H69 H 0.1409 0.2129 0.4980 0.052 Uiso 1 1 calc R U . . .
N70 N 0.1789(5) 0.2336(12) 0.4609(6) 0.033(4) Uani 1 1 d . . . . .
C71 C 0.2066(7) 0.2869(14) 0.4527(6) 0.032(5) Uani 1 1 d . . . . .
H71 H 0.2202 0.2713 0.4299 0.038 Uiso 1 1 calc R U . . .
C72 C 0.2167(7) 0.3682(14) 0.4774(7) 0.036(5) Uani 1 1 d . . . . .
H72 H 0.2366 0.4064 0.4717 0.043 Uiso 1 1 calc R U . . .
N73 N 0.1164(6) 0.1872(11) 0.3716(6) 0.038(5) Uani 1 1 d . . . . .
C74 C 0.0951(7) 0.1453(15) 0.3381(7) 0.035(5) Uani 1 1 d . U . . .
H74 H 0.0944 0.0821 0.3391 0.042 Uiso 1 1 calc R U . . .
C75 C 0.0738(6) 0.1868(13) 0.3019(7) 0.028(4) Uani 1 1 d . U . . .
H75 H 0.0592 0.1527 0.2782 0.033 Uiso 1 1 calc R U . . .
C76 C 0.0734(6) 0.2787(15) 0.2995(7) 0.034(5) Uani 1 1 d . . . . .
C77 C 0.0932(8) 0.3222(15) 0.3367(8) 0.052(8) Uani 1 1 d . . . . .
H77 H 0.0910 0.3850 0.3384 0.062 Uiso 1 1 calc R U . . .
C78 C 0.1160(8) 0.2777(17) 0.3712(7) 0.044(6) Uani 1 1 d . . . . .
H78 H 0.1316 0.3099 0.3949 0.053 Uiso 1 1 calc R U . . .
C79 C 0.0523(7) 0.3280(13) 0.2591(7) 0.034(5) Uani 1 1 d . . . . .
N80 N 0.0271(5) 0.2889(12) 0.2306(6) 0.032(4) Uani 1 1 d . . . . .
C81 C 0.0099(6) 0.3379(13) 0.1960(7) 0.025(4) Uani 1 1 d . U . . .
N82 N 0.0172(5) 0.4245(12) 0.1906(6) 0.032(4) Uani 1 1 d . . . . .
C83 C 0.0454(6) 0.4573(16) 0.2217(8) 0.042(6) Uani 1 1 d . . . . .
N84 N 0.0650(5) 0.4145(11) 0.2569(6) 0.029(4) Uani 1 1 d . . . . .
C85 C 0.0548(6) 0.5582(14) 0.2223(6) 0.026(4) Uani 1 1 d . . . . .
C86 C 0.0320(8) 0.6151(17) 0.1948(8) 0.046(6) Uani 1 1 d . . . . .
H86 H 0.0109 0.5930 0.1733 0.055 Uiso 1 1 calc R U . . .
C87 C 0.0394(6) 0.7072(14) 0.1979(8) 0.036(5) Uani 1 1 d . . . . .
H87 H 0.0225 0.7476 0.1797 0.043 Uiso 1 1 calc R U . . .
N88 N 0.0695(5) 0.7366(12) 0.2258(7) 0.033(4) Uani 1 1 d . . . . .
C89 C 0.0921(8) 0.6790(16) 0.2530(9) 0.047(7) Uani 1 1 d . . . . .
H89 H 0.1125 0.7026 0.2749 0.057 Uiso 1 1 calc R U . . .
C90 C 0.0876(7) 0.5876(15) 0.2512(10) 0.050(7) Uani 1 1 d . . . . .
H90 H 0.1057 0.5482 0.2684 0.060 Uiso 1 1 calc R U . . .
C91 C -0.0242(6) 0.2949(13) 0.1644(6) 0.022(4) Uani 1 1 d . U . . .
C92 C -0.0293(6) 0.2090(15) 0.1663(7) 0.035(5) Uani 1 1 d . U . . .
H92 H -0.0113 0.1738 0.1863 0.043 Uiso 1 1 calc R U . . .
C93 C -0.0617(6) 0.1684(15) 0.1388(7) 0.033(5) Uani 1 1 d . U . . .
H93 H -0.0675 0.1076 0.1427 0.040 Uiso 1 1 calc R U . . .
N94 N -0.0844(5) 0.2179(11) 0.1068(5) 0.025(4) Uani 1 1 d . U . . .
C95 C -0.0785(6) 0.3022(13) 0.1043(7) 0.031(5) Uani 1 1 d . U . . .
H95 H -0.0958 0.3363 0.0828 0.037 Uiso 1 1 calc R U . . .
C96 C -0.0468(6) 0.3457(14) 0.1328(7) 0.030(5) Uani 1 1 d . U . . .
H96 H -0.0418 0.4073 0.1298 0.036 Uiso 1 1 calc R U . . .
C101 C -0.0073(4) 0.1293(15) -0.0106(6) 0.065(8) Uani 1 1 d DG . . . .
H101 H -0.0282 0.1519 0.0016 0.077 Uiso 1 1 calc R U . . .
C102 C -0.0122(7) 0.1149(17) -0.0561(5) 0.12(2) Uani 1 1 d DG . . . .
H102 H -0.0365 0.1276 -0.0751 0.141 Uiso 1 1 calc R U . . .
C103 C 0.0183(10) 0.0818(17) -0.0739(5) 0.13(2) Uani 1 1 d DG . . . .
H103 H 0.0149 0.0719 -0.1050 0.157 Uiso 1 1 calc R U . . .
C104 C 0.0538(8) 0.0631(15) -0.0462(8) 0.109(19) Uani 1 1 d DG . . . .
H104 H 0.0746 0.0404 -0.0583 0.131 Uiso 1 1 calc R U . . .
C105 C 0.0587(5) 0.0775(14) -0.0006(7) 0.085(12) Uani 1 1 d DG . . . .
H105 H 0.0829 0.0647 0.0183 0.102 Uiso 1 1 calc R U . . .
C106 C 0.0281(4) 0.1106(13) 0.0171(4) 0.047(6) Uani 1 1 d DG . . . .
N107 N 0.0331(6) 0.1247(18) 0.0643(6) 0.083(10) Uani 1 1 d D . . . .
O108 O 0.0640(7) 0.102(2) 0.0866(7) 0.121(12) Uani 1 1 d D . . . .
O109 O 0.0053(7) 0.150(2) 0.0788(8) 0.127(13) Uani 1 1 d D . . . .
C201 C 0.3135(8) 0.4783(17) 0.2420(7) 0.093(11) Uani 0.954(6) 1 d DG U P F 14
H201 H 0.3216 0.5068 0.2699 0.112 Uiso 0.954(6) 1 calc R U P F 14
C202 C 0.3083(10) 0.3867(17) 0.2400(9) 0.114(15) Uani 0.954(6) 1 d DG U P F 14
H202 H 0.3130 0.3525 0.2666 0.137 Uiso 0.954(6) 1 calc R U P F 14
C203 C 0.2964(12) 0.3450(17) 0.1991(11) 0.17(3) Uani 0.954(6) 1 d DG U P F 14
H203 H 0.2928 0.2823 0.1977 0.205 Uiso 0.954(6) 1 calc R U P F 14
C204 C 0.2895(11) 0.395(2) 0.1602(8) 0.157(19) Uani 0.954(6) 1 d DG U P F 14
H204 H 0.2814 0.3664 0.1322 0.188 Uiso 0.954(6) 1 calc R U P F 14
C205 C 0.2947(11) 0.487(2) 0.1622(7) 0.20(3) Uani 0.954(6) 1 d DG U P F 14
H205 H 0.2900 0.5207 0.1356 0.240 Uiso 0.954(6) 1 calc R U P F 14
C206 C 0.3066(10) 0.5283(16) 0.2031(9) 0.128(15) Uani 0.954(6) 1 d DG U P F 14
N207 N 0.3116(17) 0.6233(18) 0.2058(12) 0.20(3) Uani 0.954(6) 1 d D U P F 14
O208 O 0.3025(16) 0.664(2) 0.1713(14) 0.25(3) Uani 0.954(6) 1 d D U P F 14
O209 O 0.319(2) 0.656(2) 0.2428(14) 0.27(4) Uani 0.954(6) 1 d D U P F 14
C301 C 0.2059(10) 0.4726(18) 0.2163(8) 0.17(3) Uani 0.931(6) 1 d DG U P E 15
H301 H 0.2156 0.4948 0.1917 0.206 Uiso 0.931(6) 1 calc R U P E 15
C302 C 0.2001(11) 0.3817(17) 0.2204(11) 0.15(2) Uani 0.931(6) 1 d DG U P E 15
H302 H 0.2059 0.3419 0.1986 0.175 Uiso 0.931(6) 1 calc R U P E 15
C303 C 0.1859(11) 0.3491(13) 0.2564(13) 0.16(2) Uani 0.931(6) 1 d DG U P E 15
H303 H 0.1819 0.2871 0.2592 0.191 Uiso 0.931(6) 1 calc R U P E 15
C304 C 0.1774(11) 0.4074(19) 0.2883(12) 0.122(19) Uani 0.931(6) 1 d DG U P E 15
H304 H 0.1677 0.3851 0.3129 0.146 Uiso 0.931(6) 1 calc R U P E 15
C305 C 0.1831(8) 0.4982(17) 0.2843(9) 0.117(15) Uani 0.931(6) 1 d DG U P E 15
H305 H 0.1773 0.5380 0.3061 0.140 Uiso 0.931(6) 1 calc R U P E 15
C306 C 0.1974(8) 0.5308(13) 0.2483(8) 0.083(9) Uani 0.931(6) 1 d DG U P E 15
N307 N 0.2031(9) 0.6249(15) 0.2437(11) 0.120(13) Uani 0.931(6) 1 d D U P E 15
O308 O 0.1907(12) 0.6722(16) 0.2697(13) 0.170(17) Uani 0.931(6) 1 d D U P E 15
O309 O 0.2224(12) 0.649(2) 0.2174(12) 0.173(17) Uani 0.931(6) 1 d D U P E 15
C401 C 0.1422(9) 1.0240(18) 0.6083(12) 0.24(5) Uani 1 1 d DG U . . .
H401 H 0.1379 1.0863 0.6082 0.286 Uiso 1 1 calc R U . . .
C402 C 0.1177(9) 0.967(3) 0.6253(12) 0.151(19) Uani 1 1 d DG U . . .
H402 H 0.0966 0.9901 0.6367 0.182 Uiso 1 1 calc R U . . .
C403 C 0.1241(11) 0.876(2) 0.6254(10) 0.22(3) Uani 1 1 d DG U . . .
H403 H 0.1073 0.8365 0.6370 0.264 Uiso 1 1 calc R U . . .
C404 C 0.1550(13) 0.8415(16) 0.6087(11) 0.23(3) Uani 1 1 d DG U . . .
H404 H 0.1593 0.7791 0.6088 0.271 Uiso 1 1 calc R U . . .
C405 C 0.1795(10) 0.8986(19) 0.5917(11) 0.20(2) Uani 1 1 d DG U . . .
H405 H 0.2006 0.8753 0.5803 0.243 Uiso 1 1 calc R U . . .
C406 C 0.1732(8) 0.9899(18) 0.5916(11) 0.117(12) Uani 1 1 d DG U . . .
N407 N 0.2001(8) 1.050(2) 0.5771(10) 0.155(18) Uani 1 1 d D U . . .
O408 O 0.2264(10) 1.015(3) 0.5631(14) 0.25(3) Uani 1 1 d D U . . .
O409 O 0.1999(14) 1.126(2) 0.589(3) 0.36(5) Uani 1 1 d D U . . .
C501 C 0.573(2) 0.614(4) 0.5810(18) 0.125(15) Uani 0.42(2) 1 d DG U P I 16
H501 H 0.5597 0.6567 0.5606 0.151 Uiso 0.42(2) 1 calc R U P I 16
C502 C 0.569(2) 0.524(4) 0.572(2) 0.127(15) Uani 0.42(2) 1 d DG U P I 16
H502 H 0.5523 0.5048 0.5446 0.152 Uiso 0.42(2) 1 calc R U P I 16
C503 C 0.588(2) 0.462(3) 0.601(3) 0.126(15) Uani 0.42(2) 1 d DG U P I 16
H503 H 0.5849 0.4000 0.5950 0.151 Uiso 0.42(2) 1 calc R U P I 16
C504 C 0.612(3) 0.490(3) 0.641(3) 0.126(15) Uani 0.42(2) 1 d DG U P I 16
H504 H 0.6249 0.4470 0.6613 0.151 Uiso 0.42(2) 1 calc R U P I 16
C505 C 0.616(2) 0.580(3) 0.650(2) 0.125(15) Uani 0.42(2) 1 d DG U P I 16
H505 H 0.6323 0.5989 0.6773 0.150 Uiso 0.42(2) 1 calc R U P I 16
C506 C 0.597(2) 0.642(3) 0.6205(19) 0.127(14) Uani 0.42(2) 1 d DG U P I 16
N507 N 0.5981(17) 0.735(3) 0.6318(17) 0.127(15) Uani 0.42(2) 1 d D U P I 16
O508 O 0.622(2) 0.755(4) 0.6652(19) 0.129(16) Uani 0.42(2) 1 d D U P I 16
O509 O 0.586(2) 0.787(3) 0.602(2) 0.133(16) Uani 0.42(2) 1 d D U P I 16
C51B C 0.603(3) 0.538(5) 0.590(2) 0.23(2) Uani 0.50(2) 1 d DG U P J 17
H51B H 0.5909 0.5669 0.5632 0.278 Uiso 0.50(2) 1 calc R U P J 17
C52B C 0.607(3) 0.446(5) 0.591(4) 0.23(2) Uani 0.50(2) 1 d DG U P J 17
H52B H 0.5979 0.4122 0.5649 0.277 Uiso 0.50(2) 1 calc R U P J 17
C53B C 0.624(3) 0.404(4) 0.630(4) 0.23(2) Uani 0.50(2) 1 d DG U P J 17
H53B H 0.6271 0.3411 0.6310 0.277 Uiso 0.50(2) 1 calc R U P J 17
C54B C 0.637(3) 0.454(5) 0.669(3) 0.23(2) Uani 0.50(2) 1 d DG U P J 17
H54B H 0.6493 0.4248 0.6954 0.277 Uiso 0.50(2) 1 calc R U P J 17
C55B C 0.633(3) 0.546(5) 0.668(3) 0.23(2) Uani 0.50(2) 1 d DG U P J 17
H55B H 0.6423 0.5796 0.6936 0.277 Uiso 0.50(2) 1 calc R U P J 17
C56B C 0.616(3) 0.588(4) 0.628(2) 0.23(2) Uani 0.50(2) 1 d DG U P J 17
N57B N 0.607(2) 0.681(4) 0.629(2) 0.23(2) Uani 0.50(2) 1 d D U P J 17
O58B O 0.604(3) 0.712(5) 0.665(2) 0.23(2) Uani 0.50(2) 1 d D U P J 17
O59B O 0.593(3) 0.716(5) 0.593(3) 0.23(2) Uani 0.50(2) 1 d D U P J 17
C601 C -0.0196(5) 0.3658(16) 0.9504(5) 0.086(9) Uani 1 1 d DG U . K 9
H601 H -0.0307 0.3605 0.9196 0.103 Uiso 1 1 calc R U . K 9
C602 C -0.0414(5) 0.4010(19) 0.9794(8) 0.107(15) Uani 1 1 d DG U . K 9
H602 H -0.0673 0.4197 0.9685 0.128 Uiso 1 1 calc R U . K 9
C603 C -0.0251(7) 0.4088(19) 1.0245(7) 0.129(18) Uani 1 1 d DG U . K 9
H603 H -0.0400 0.4329 1.0443 0.155 Uiso 1 1 calc R U . K 9
C604 C 0.0129(7) 0.3815(16) 1.0404(5) 0.083(9) Uani 1 1 d DG U . K 9
H604 H 0.0240 0.3868 1.0712 0.100 Uiso 1 1 calc R U . K 9
C605 C 0.0347(5) 0.3463(14) 1.0114(5) 0.086(9) Uani 1 1 d DG U . K 9
H605 H 0.0607 0.3276 1.0223 0.103 Uiso 1 1 calc R U . K 9
C606 C 0.0184(5) 0.3385(14) 0.9664(5) 0.063(6) Uani 1 1 d DG U . K 9
N607 N 0.0414(5) 0.3080(15) 0.9355(5) 0.061(6) Uani 1 1 d D U . K 9
O608 O 0.0268(6) 0.3120(18) 0.8962(5) 0.087(7) Uani 1 1 d D U . K 9
O609 O 0.0720(5) 0.2717(16) 0.9507(7) 0.079(6) Uani 1 1 d D U . K 9
C701 C 0.2756(8) 0.4389(16) 0.3467(7) 0.105(12) Uani 1 1 d DG U . L 9
H701 H 0.2634 0.4585 0.3178 0.126 Uiso 1 1 calc R U . L 9
C702 C 0.2804(8) 0.3486(15) 0.3556(9) 0.113(13) Uani 1 1 d DG U . L 9
H702 H 0.2716 0.3063 0.3328 0.136 Uiso 1 1 calc R U . L 9
C703 C 0.2981(10) 0.3199(13) 0.3979(10) 0.14(2) Uani 1 1 d DG U . L 9
H703 H 0.3014 0.2582 0.4039 0.163 Uiso 1 1 calc R U . L 9
C704 C 0.3110(10) 0.3817(17) 0.4313(8) 0.18(3) Uani 1 1 d DG U . L 9
H704 H 0.3232 0.3621 0.4601 0.210 Uiso 1 1 calc R U . L 9
C705 C 0.3062(9) 0.4721(15) 0.4224(7) 0.099(11) Uani 1 1 d DG U . L 9
H705 H 0.3150 0.5143 0.4452 0.119 Uiso 1 1 calc R U . L 9
C706 C 0.2885(9) 0.5007(12) 0.3801(8) 0.113(13) Uani 1 1 d DG U . L 9
N707 N 0.2799(12) 0.5937(15) 0.3721(9) 0.17(2) Uani 1 1 d D U . L 9
O708 O 0.2677(19) 0.6137(19) 0.3335(10) 0.25(3) Uani 1 1 d D U . L 9
O709 O 0.2952(11) 0.6453(17) 0.4009(11) 0.176(19) Uani 1 1 d D U . L 9
C801 C 0.7366(7) 0.5069(17) 0.2190(8) 0.115(16) Uani 0.845(11) 1 d DG U P G 18
H801 H 0.7467 0.5499 0.2016 0.138 Uiso 0.845(11) 1 calc R U P G 18
C802 C 0.7506(7) 0.4202(19) 0.2214(9) 0.091(11) Uani 0.845(11) 1 d DG U P G 18
H802 H 0.7702 0.4039 0.2057 0.109 Uiso 0.845(11) 1 calc R U P G 18
C803 C 0.7358(8) 0.3574(15) 0.2468(10) 0.117(15) Uani 0.845(11) 1 d DG U P G 18
H803 H 0.7454 0.2982 0.2485 0.140 Uiso 0.845(11) 1 calc R U P G 18
C804 C 0.7071(9) 0.3813(16) 0.2698(8) 0.095(12) Uani 0.845(11) 1 d DG U P G 18
H804 H 0.6970 0.3383 0.2872 0.114 Uiso 0.845(11) 1 calc R U P G 18
C805 C 0.6931(7) 0.4680(17) 0.2674(7) 0.105(13) Uani 0.845(11) 1 d DG U P G 18
H805 H 0.6735 0.4843 0.2831 0.126 Uiso 0.845(11) 1 calc R U P G 18
C806 C 0.7079(7) 0.5308(14) 0.2420(7) 0.072(8) Uani 0.845(11) 1 d DG U P G 18
N807 N 0.6922(9) 0.6197(17) 0.2375(11) 0.104(12) Uani 0.845(11) 1 d D U P G 18
O808 O 0.7065(15) 0.6693(19) 0.2139(18) 0.23(3) Uani 0.845(11) 1 d D U P G 18
O809 O 0.6602(9) 0.630(2) 0.2461(13) 0.132(13) Uani 0.845(11) 1 d D U P G 18
C901 C 0.1663(5) 0.1791(13) 0.1597(6) 0.066(7) Uani 1 1 d DG U . . .
H901 H 0.1771 0.2014 0.1359 0.079 Uiso 1 1 calc R U . . .
C902 C 0.1884(4) 0.1249(13) 0.1918(7) 0.073(8) Uani 1 1 d DG U . . .
H902 H 0.2143 0.1102 0.1899 0.087 Uiso 1 1 calc R U . . .
C903 C 0.1726(5) 0.0922(12) 0.2266(6) 0.065(7) Uani 1 1 d DG U . . .
H903 H 0.1877 0.0551 0.2486 0.078 Uiso 1 1 calc R U . . .
C904 C 0.1347(6) 0.1137(13) 0.2294(5) 0.075(8) Uani 1 1 d DG U . . .
H904 H 0.1239 0.0913 0.2532 0.090 Uiso 1 1 calc R U . . .
C905 C 0.1126(4) 0.1679(12) 0.1973(6) 0.061(7) Uani 1 1 d DG U . . .
H905 H 0.0867 0.1826 0.1992 0.073 Uiso 1 1 calc R U . . .
C906 C 0.1284(5) 0.2006(12) 0.1624(5) 0.063(7) Uani 1 1 d DG U . . .
N907 N 0.1060(8) 0.258(2) 0.1295(8) 0.101(11) Uani 1 1 d D U . . .
O908 O 0.0787(6) 0.2950(17) 0.1403(8) 0.096(8) Uani 1 1 d D U . . .
O909 O 0.1151(9) 0.2639(17) 0.0934(6) 0.114(10) Uani 1 1 d D U . . .

loop_
_atom_site_aniso_label
_atom_site_aniso_U_11
_atom_site_aniso_U_22
_atom_site_aniso_U_33
_atom_site_aniso_U_23
_atom_site_aniso_U_13
_atom_site_aniso_U_12
Zn1 0.0299(13) 0.0251(12) 0.0230(12) -0.0041(10) -0.0114(10) 0.0030(10)
I1 0.0503(10) 0.0669(12) 0.0319(9) -0.0116(8) -0.0034(7) 0.0103(9)
I2 0.0587(11) 0.0252(8) 0.0600(11) 0.0071(7) -0.0077(8) -0.0006(7)
Zn2 0.051(8) 0.0208(18) 0.056(6) 0.001(4) 0.030(4) 0.000(4)
I3 0.070(4) 0.049(3) 0.124(6) 0.035(3) 0.054(4) 0.027(3)
I4 0.120(7) 0.048(3) 0.048(4) -0.015(2) 0.025(3) -0.026(4)
Zn2B 0.051(8) 0.0208(18) 0.056(6) 0.001(4) 0.030(4) 0.000(4)
I3B 0.070(4) 0.049(3) 0.124(6) 0.035(3) 0.054(4) 0.027(3)
I4B 0.120(7) 0.048(3) 0.048(4) -0.015(2) 0.025(3) -0.026(4)
Zn2C 0.051(8) 0.0208(18) 0.056(6) 0.001(4) 0.030(4) 0.000(4)
I3C 0.070(4) 0.049(3) 0.124(6) 0.035(3) 0.054(4) 0.027(3)
I4C 0.120(7) 0.048(3) 0.048(4) -0.015(2) 0.025(3) -0.026(4)
Zn3 0.0549(19) 0.0289(14) 0.0244(16) 0.0014(12) -0.0133(14) -0.0060(13)
I5 0.0721(13) 0.0340(10) 0.0620(16) -0.0022(9) 0.0003(11) 0.0035(9)
I6 0.0636(15) 0.0717(14) 0.0380(11) 0.0004(10) -0.0020(10) -0.0256(12)
Zn3B 0.0549(19) 0.0289(14) 0.0244(16) 0.0014(12) -0.0133(14) -0.0060(13)
I5B 0.0721(13) 0.0340(10) 0.0620(16) -0.0022(9) 0.0003(11) 0.0035(9)
I6B 0.0636(15) 0.0717(14) 0.0380(11) 0.0004(10) -0.0020(10) -0.0256(12)
Zn4 0.0319(16) 0.0309(15) 0.0469(19) 0.0070(14) -0.0091(13) -0.0034(13)
I7 0.0665(15) 0.0980(19) 0.0541(14) 0.0230(13) 0.0094(11) 0.0143(14)
I8 0.0715(15) 0.0362(11) 0.0793(17) -0.0036(11) -0.0116(12) 0.0153(10)
Zn4B 0.0319(16) 0.0309(15) 0.0469(19) 0.0070(14) -0.0091(13) -0.0034(13)
I7B 0.0665(15) 0.0980(19) 0.0541(14) 0.0230(13) 0.0094(11) 0.0143(14)
I8B 0.0715(15) 0.0362(11) 0.0793(17) -0.0036(11) -0.0116(12) 0.0153(10)
Zn5 0.0416(15) 0.0237(12) 0.0240(13) -0.0017(10) -0.0143(11) 0.0022(11)
I9 0.0705(12) 0.0315(8) 0.0534(11) 0.0015(7) -0.0022(9) -0.0133(8)
I10 0.0547(11) 0.0556(11) 0.0456(10) -0.0117(8) 0.0011(8) 0.0086(9)
Zn6 0.0431(15) 0.0195(12) 0.0321(14) 0.0016(10) 0.0097(11) -0.0055(10)
I11 0.0672(11) 0.0421(9) 0.0353(9) -0.0068(7) -0.0006(8) -0.0091(8)
I12 0.0477(9) 0.0362(9) 0.0593(11) 0.0119(8) 0.0192(8) 0.0081(7)
I21 0.105(2) 0.146(3) 0.104(2) -0.021(2) 0.0185(18) -0.009(2)
I22 0.095(2) 0.122(3) 0.099(2) -0.0291(19) 0.0046(16) -0.0117(18)
I23 0.060(12) 0.058(12) 0.065(13) 0.003(8) 0.012(8) 0.009(8)
I24 0.05(2) 0.08(3) 0.18(5) 0.06(3) 0.05(3) 0.04(2)
I25 0.053(19) 0.051(18) 0.07(2) -0.011(13) -0.019(14) -0.011(14)
I26 0.08(2) 0.06(2) 0.09(2) -0.025(15) -0.003(16) -0.026(16)
I27 0.33(5) 0.047(13) 0.31(5) 0.029(19) 0.10(4) 0.04(2)
I28 0.24(4) 0.056(14) 0.32(6) -0.03(2) 0.04(3) -0.014(19)
I29 0.16(4) 0.14(4) 0.17(4) 0.04(3) -0.11(3) 0.00(3)
I30 0.10(3) 0.26(7) 0.08(3) 0.02(3) -0.01(2) 0.02(4)
N1 0.063(15) 0.032(12) 0.068(16) -0.007(11) -0.011(12) 0.005(11)
C2 0.053(19) 0.07(2) 0.11(3) 0.04(2) 0.021(18) 0.032(17)
C3 0.09(2) 0.062(19) 0.09(2) 0.049(17) 0.07(2) 0.041(17)
C4 0.029(12) 0.062(17) 0.040(14) 0.029(12) 0.008(10) 0.009(11)
C5 0.028(12) 0.045(14) 0.036(13) -0.005(11) 0.000(10) 0.005(10)
C6 0.063(18) 0.046(16) 0.057(18) 0.004(13) 0.007(14) 0.006(14)
C7 0.041(14) 0.049(15) 0.035(14) 0.002(11) -0.024(11) -0.004(12)
N8 0.023(9) 0.028(10) 0.045(12) 0.006(8) -0.006(8) 0.006(8)
C9 0.039(12) 0.037(12) 0.016(10) 0.004(9) 0.000(9) 0.030(10)
N10 0.017(8) 0.051(12) 0.027(10) -0.007(9) -0.006(7) 0.008(8)
C11 0.022(8) 0.027(8) 0.038(8) -0.008(7) 0.006(7) 0.010(6)
N12 0.015(8) 0.030(10) 0.049(12) 0.003(8) 0.009(8) 0.010(7)
C13 0.024(11) 0.038(13) 0.042(14) 0.001(10) 0.007(10) 0.003(10)
C14 0.039(9) 0.045(9) 0.031(8) 0.008(7) 0.004(7) 0.013(7)
C15 0.038(13) 0.052(15) 0.037(14) 0.001(11) 0.005(11) 0.012(11)
N16 0.034(10) 0.018(8) 0.029(10) 0.008(7) -0.004(8) 0.010(7)
C17 0.09(2) 0.046(16) 0.033(15) 0.021(12) 0.000(14) 0.033(16)
C18 0.061(15) 0.032(12) 0.008(9) 0.007(8) 0.006(9) 0.017(11)
C19 0.054(14) 0.037(13) 0.009(10) 0.004(9) -0.009(9) -0.017(11)
C20 0.040(14) 0.048(15) 0.043(15) 0.012(12) 0.001(11) 0.009(12)
C21 0.033(13) 0.053(16) 0.042(14) 0.009(12) 0.003(11) -0.001(11)
N22 0.044(12) 0.035(11) 0.025(10) 0.005(8) -0.011(8) 0.008(9)
C23 0.080(19) 0.032(12) 0.011(10) -0.006(9) -0.007(11) 0.002(12)
C24 0.023(11) 0.039(13) 0.064(17) 0.011(12) 0.010(11) 0.016(10)
N25 0.039(12) 0.061(15) 0.033(11) -0.002(10) -0.004(9) -0.010(10)
C26 0.079(12) 0.061(11) 0.066(12) 0.002(9) 0.000(9) -0.007(9)
C27 0.10(2) 0.019(12) 0.061(18) 0.013(12) -0.020(16) 0.013(13)
C28 0.036(13) 0.032(12) 0.048(15) 0.020(11) 0.002(11) 0.000(10)
C29 0.061(10) 0.039(9) 0.052(10) -0.003(8) -0.002(8) 0.006(8)
C30 0.15(4) 0.019(14) 0.11(3) -0.001(16) -0.09(3) -0.001(18)
C31 0.12(3) 0.049(18) 0.036(16) -0.012(13) -0.021(16) -0.027(18)
N32 0.036(11) 0.038(11) 0.048(13) 0.000(9) -0.028(9) 0.002(9)
C33 0.048(15) 0.040(14) 0.043(15) 0.002(11) -0.001(12) -0.003(12)
N34 0.055(13) 0.020(10) 0.056(14) -0.015(9) 0.002(11) 0.000(9)
C35 0.08(2) 0.024(13) 0.08(2) 0.017(13) 0.034(18) 0.027(14)
N36 0.051(13) 0.019(10) 0.058(14) -0.017(9) -0.024(10) 0.012(9)
C37 0.034(13) 0.047(15) 0.039(14) -0.007(11) -0.013(10) 0.010(11)
C38 0.07(2) 0.059(19) 0.061(19) -0.004(15) -0.040(16) -0.031(16)
C39 0.052(10) 0.034(9) 0.046(9) -0.008(8) 0.006(8) -0.004(8)
N40 0.040(12) 0.045(13) 0.055(14) 0.004(11) -0.025(10) 0.001(10)
C41 0.058(17) 0.044(16) 0.056(17) -0.026(13) -0.039(14) 0.017(13)
C42 0.071(12) 0.066(12) 0.070(12) -0.004(9) 0.004(9) 0.008(9)
C43 0.055(17) 0.057(18) 0.053(17) -0.012(14) -0.011(13) 0.009(14)
C44 0.068(11) 0.059(11) 0.066(11) -0.007(9) 0.003(9) 0.004(9)
C45 0.08(2) 0.032(16) 0.15(4) -0.01(2) -0.06(2) 0.015(16)
N46 0.12(2) 0.026(12) 0.073(18) -0.010(12) 0.031(17) 0.001(13)
C47 0.07(2) 0.056(18) 0.055(18) -0.015(15) -0.008(15) 0.020(16)
C48 0.14(3) 0.037(16) 0.049(18) -0.012(14) -0.013(19) 0.014(18)
N49 0.053(13) 0.034(11) 0.041(12) -0.001(9) -0.001(10) 0.007(10)
C50 0.054(17) 0.08(2) 0.042(16) -0.026(14) 0.003(13) -0.036(15)
C51 0.057(18) 0.08(2) 0.042(16) -0.005(15) -0.002(13) -0.031(16)
C52 0.038(12) 0.019(10) 0.022(11) -0.006(8) 0.001(9) -0.002(9)
C53 0.033(12) 0.033(12) 0.030(12) -0.002(9) -0.004(9) -0.006(10)
C54 0.041(14) 0.038(13) 0.040(14) 0.001(11) -0.005(11) -0.007(11)
C55 0.026(11) 0.030(11) 0.030(11) -0.008(9) 0.010(9) 0.009(9)
N56 0.030(10) 0.021(9) 0.051(12) -0.004(8) 0.003(9) -0.004(8)
C57 0.031(11) 0.033(11) 0.013(10) 0.000(8) -0.013(8) 0.004(9)
N58 0.029(9) 0.020(8) 0.029(9) 0.012(7) 0.001(7) -0.001(7)
C59 0.024(10) 0.046(13) 0.005(9) 0.003(8) 0.002(7) 0.006(9)
N60 0.042(11) 0.022(9) 0.037(11) 0.000(8) -0.009(8) -0.010(8)
C61 0.014(10) 0.031(11) 0.047(14) -0.003(10) 0.006(9) -0.002(8)
C62 0.055(15) 0.033(12) 0.029(12) -0.009(10) 0.013(11) 0.000(11)
C63 0.028(11) 0.045(13) 0.027(11) -0.021(10) 0.009(9) -0.026(10)
N64 0.031(10) 0.028(10) 0.046(12) 0.012(9) -0.010(8) 0.000(8)
C65 0.016(10) 0.039(12) 0.031(12) 0.001(10) -0.010(8) -0.005(9)
C66 0.035(12) 0.043(13) 0.018(11) -0.012(9) -0.001(9) 0.008(10)
C67 0.033(8) 0.031(8) 0.035(8) 0.008(7) 0.000(7) 0.013(7)
C68 0.040(13) 0.041(13) 0.026(12) -0.012(10) 0.010(10) -0.023(11)
C69 0.039(13) 0.065(17) 0.022(12) 0.007(11) -0.006(10) -0.004(12)
N70 0.034(10) 0.024(9) 0.034(11) 0.016(8) -0.010(8) -0.004(8)
C71 0.053(14) 0.033(12) 0.010(10) -0.009(8) 0.006(9) -0.009(10)
C72 0.047(14) 0.019(10) 0.033(12) -0.013(9) -0.011(10) -0.004(9)
N73 0.063(13) 0.016(9) 0.035(11) 0.001(8) 0.004(9) 0.004(9)
C74 0.042(9) 0.028(8) 0.029(8) -0.002(7) -0.008(7) -0.005(7)
C75 0.035(8) 0.018(7) 0.024(8) 0.002(6) -0.009(6) 0.006(7)
C76 0.037(12) 0.031(12) 0.024(11) -0.001(9) -0.015(9) 0.004(10)
C77 0.080(19) 0.022(11) 0.035(14) -0.002(10) -0.035(13) -0.012(12)
C78 0.066(17) 0.046(15) 0.015(11) 0.003(10) -0.009(11) -0.012(13)
C79 0.048(13) 0.012(9) 0.030(12) 0.005(8) -0.022(10) -0.006(9)
N80 0.022(9) 0.026(9) 0.038(11) -0.004(8) -0.015(8) -0.009(7)
C81 0.027(8) 0.017(7) 0.028(8) 0.005(6) 0.001(6) -0.004(6)
N82 0.040(11) 0.025(9) 0.026(10) 0.007(7) -0.003(8) -0.001(8)
C83 0.019(11) 0.044(14) 0.051(15) -0.005(11) -0.020(10) 0.009(10)
N84 0.041(10) 0.023(9) 0.021(9) 0.002(7) 0.002(8) -0.007(8)
C85 0.021(10) 0.029(11) 0.022(10) 0.000(8) -0.008(8) -0.009(8)
C86 0.060(17) 0.038(14) 0.035(14) 0.005(11) -0.003(12) -0.004(12)
C87 0.032(12) 0.024(11) 0.045(14) 0.022(10) -0.007(10) 0.000(9)
N88 0.011(8) 0.028(10) 0.055(12) 0.012(9) -0.006(8) 0.003(7)
C89 0.052(16) 0.032(13) 0.047(15) -0.001(11) -0.016(12) -0.008(11)
C90 0.040(14) 0.018(11) 0.08(2) -0.006(12) -0.015(13) 0.003(10)
C91 0.024(7) 0.023(7) 0.014(7) 0.002(6) -0.009(6) -0.001(6)
C92 0.033(8) 0.037(9) 0.030(8) 0.009(7) -0.012(7) 0.003(7)
C93 0.039(9) 0.028(8) 0.030(8) 0.000(7) 0.000(7) -0.001(7)
N94 0.023(7) 0.021(7) 0.023(7) 0.002(6) -0.011(6) -0.004(6)
C95 0.032(8) 0.022(8) 0.029(8) 0.004(7) -0.017(7) 0.003(7)
C96 0.030(8) 0.022(8) 0.032(8) -0.011(7) -0.007(7) -0.007(7)
C101 0.048(17) 0.08(2) 0.06(2) -0.014(17) 0.000(14) -0.002(15)
C102 0.17(5) 0.12(4) 0.05(2) 0.00(2) 0.01(3) -0.10(4)
C103 0.26(8) 0.06(3) 0.06(3) 0.01(2) 0.02(4) -0.01(4)
C104 0.19(5) 0.06(2) 0.11(3) 0.03(2) 0.13(4) 0.05(3)
C105 0.08(2) 0.049(19) 0.14(4) 0.03(2) 0.07(3) 0.011(17)
C106 0.037(13) 0.049(15) 0.053(16) 0.003(13) 0.004(11) -0.009(12)
N107 0.10(2) 0.061(18) 0.065(19) 0.006(15) -0.033(18) -0.021(17)
O108 0.10(2) 0.15(3) 0.084(19) 0.007(19) -0.052(17) 0.02(2)
O109 0.08(2) 0.15(3) 0.15(3) -0.05(2) 0.02(2) 0.03(2)
C201 0.06(2) 0.13(2) 0.08(2) 0.022(18) -0.01(2) 0.00(2)
C202 0.14(4) 0.12(2) 0.082(19) 0.01(2) 0.03(3) 0.01(4)
C203 0.28(9) 0.16(3) 0.10(3) -0.03(2) 0.10(5) -0.01(5)
C204 0.11(4) 0.28(4) 0.08(2) -0.01(3) 0.01(3) 0.01(5)
C205 0.22(8) 0.27(4) 0.09(2) 0.09(3) -0.03(4) 0.04(7)
C206 0.07(3) 0.16(2) 0.14(2) 0.07(2) -0.01(3) 0.03(3)
N207 0.22(8) 0.14(2) 0.27(5) 0.09(2) 0.14(6) 0.10(4)
O208 0.29(7) 0.21(4) 0.31(5) 0.16(4) 0.20(5) 0.10(5)
O209 0.32(9) 0.12(3) 0.32(5) 0.05(3) -0.03(8) 0.00(5)
C301 0.22(8) 0.16(3) 0.13(5) -0.01(3) 0.04(5) 0.07(5)
C302 0.12(4) 0.18(3) 0.14(4) -0.13(4) 0.04(3) -0.06(4)
C303 0.12(5) 0.19(4) 0.16(5) -0.05(3) 0.02(4) -0.02(5)
C304 0.09(4) 0.16(3) 0.13(4) -0.02(3) 0.06(3) -0.08(4)
C305 0.04(2) 0.15(3) 0.17(4) 0.01(3) 0.05(3) -0.02(3)
C306 0.06(2) 0.086(15) 0.09(2) 0.012(15) -0.006(17) 0.022(19)
N307 0.07(2) 0.088(16) 0.18(4) 0.053(18) -0.02(2) 0.032(18)
O308 0.16(4) 0.065(17) 0.29(5) 0.03(2) 0.03(3) 0.05(2)
O309 0.18(4) 0.16(3) 0.16(4) 0.03(3) -0.01(2) -0.09(3)
C401 0.17(6) 0.14(4) 0.45(13) 0.16(6) 0.16(6) 0.05(4)
C402 0.19(4) 0.20(5) 0.06(3) 0.03(3) 0.02(3) -0.09(3)
C403 0.28(7) 0.17(4) 0.16(6) 0.04(4) -0.09(4) -0.15(5)
C404 0.48(10) 0.10(3) 0.04(3) 0.01(2) -0.08(5) -0.01(3)
C405 0.25(6) 0.16(3) 0.16(7) -0.06(5) -0.05(4) 0.03(4)
C406 0.13(3) 0.15(3) 0.06(2) 0.04(3) -0.01(2) 0.01(2)
N407 0.10(3) 0.30(5) 0.05(2) -0.01(3) -0.013(17) -0.08(3)
O408 0.15(4) 0.49(8) 0.10(3) -0.07(5) 0.03(3) -0.05(4)
O409 0.14(4) 0.25(4) 0.72(17) -0.04(7) 0.14(7) -0.11(5)
C501 0.126(15) 0.126(15) 0.125(15) 0.001(4) 0.025(5) 0.000(5)
C502 0.127(16) 0.127(15) 0.127(15) 0.000(4) 0.025(5) 0.000(5)
C503 0.126(16) 0.126(15) 0.126(15) 0.000(4) 0.026(5) 0.000(5)
C504 0.125(16) 0.126(15) 0.126(15) 0.000(4) 0.026(5) 0.000(5)
C505 0.125(15) 0.126(15) 0.125(15) 0.000(4) 0.026(5) 0.000(5)
C506 0.127(15) 0.127(14) 0.127(15) 0.000(4) 0.025(5) 0.000(4)
N507 0.127(15) 0.127(15) 0.128(15) 0.000(4) 0.025(5) -0.001(5)
O508 0.129(18) 0.129(17) 0.128(16) 0.000(7) 0.026(8) -0.001(8)
O509 0.134(18) 0.131(16) 0.133(17) 0.003(8) 0.023(9) -0.002(8)
C51B 0.23(2) 0.23(2) 0.23(2) -0.001(4) 0.046(6) 0.000(5)
C52B 0.23(2) 0.23(2) 0.23(2) 0.000(4) 0.046(6) 0.000(5)
C53B 0.23(2) 0.23(2) 0.23(2) 0.000(4) 0.046(6) 0.000(5)
C54B 0.23(2) 0.23(2) 0.23(2) 0.000(4) 0.046(6) 0.000(5)
C55B 0.23(2) 0.23(2) 0.23(2) 0.000(4) 0.046(6) 0.000(5)
C56B 0.23(2) 0.23(2) 0.23(2) 0.000(4) 0.046(6) 0.000(5)
N57B 0.23(2) 0.23(2) 0.23(2) 0.000(4) 0.046(6) 0.000(5)
O58B 0.23(3) 0.23(2) 0.23(2) 0.000(8) 0.046(9) -0.002(9)
O59B 0.23(3) 0.23(2) 0.23(2) 0.000(8) 0.047(9) 0.000(9)
C601 0.084(16) 0.08(3) 0.10(2) 0.03(2) 0.033(13) 0.014(19)
C602 0.053(17) 0.19(5) 0.080(18) 0.01(3) 0.029(13) -0.01(2)
C603 0.13(3) 0.17(5) 0.079(17) 0.03(3) 0.01(2) 0.03(3)
C604 0.12(2) 0.07(2) 0.057(15) 0.016(16) 0.015(14) -0.01(2)
C605 0.15(3) 0.043(17) 0.063(12) -0.009(15) 0.011(13) -0.001(19)
C606 0.069(14) 0.07(2) 0.056(10) 0.026(13) 0.024(10) -0.016(13)
N607 0.076(14) 0.047(14) 0.061(9) 0.029(11) 0.017(9) 0.004(11)
O608 0.087(16) 0.12(2) 0.050(9) 0.007(13) 0.007(10) 0.010(15)
O609 0.070(13) 0.091(18) 0.071(14) 0.010(13) 0.000(10) 0.010(11)
C701 0.09(3) 0.13(2) 0.09(2) 0.019(17) 0.00(2) -0.01(3)
C702 0.07(3) 0.125(18) 0.13(3) 0.02(2) -0.01(2) -0.02(3)
C703 0.18(5) 0.11(2) 0.11(3) -0.006(19) 0.00(3) 0.06(3)
C704 0.21(6) 0.10(2) 0.17(4) 0.01(2) -0.08(5) -0.04(4)
C705 0.08(3) 0.11(2) 0.10(2) 0.000(18) 0.00(2) 0.01(2)
C706 0.11(4) 0.135(18) 0.09(2) 0.007(15) 0.01(2) 0.01(3)
N707 0.21(5) 0.13(2) 0.13(3) 0.02(2) -0.07(4) 0.00(4)
O708 0.43(8) 0.12(3) 0.14(3) 0.02(2) -0.10(4) -0.04(4)
O709 0.18(4) 0.16(2) 0.15(3) -0.06(2) -0.05(3) 0.11(3)
C801 0.09(3) 0.14(3) 0.14(4) -0.04(3) 0.06(3) -0.05(2)
C802 0.07(2) 0.14(3) 0.06(2) -0.05(2) -0.006(17) -0.045(18)
C803 0.07(3) 0.19(4) 0.07(3) 0.03(3) -0.042(16) -0.03(2)
C804 0.10(3) 0.13(2) 0.032(19) 0.00(2) -0.024(15) -0.09(2)
C805 0.15(4) 0.13(2) 0.03(2) -0.02(2) 0.02(2) -0.08(3)
C806 0.09(2) 0.108(17) 0.019(15) -0.030(14) 0.016(14) -0.056(15)
N807 0.13(3) 0.108(19) 0.08(3) -0.03(2) 0.05(3) -0.04(2)
O808 0.36(7) 0.07(2) 0.34(8) -0.02(3) 0.25(6) -0.07(3)
O809 0.11(3) 0.18(4) 0.11(3) 0.00(3) 0.02(2) -0.01(2)
C901 0.073(14) 0.059(19) 0.071(18) -0.013(12) 0.024(13) -0.009(13)
C902 0.061(16) 0.07(2) 0.09(2) -0.014(15) 0.013(13) 0.002(14)
C903 0.077(16) 0.049(17) 0.065(17) -0.022(12) 0.007(13) 0.007(14)
C904 0.078(18) 0.06(2) 0.09(2) 0.012(15) 0.022(16) 0.009(16)
C905 0.095(18) 0.041(15) 0.055(15) -0.011(10) 0.034(13) 0.025(14)
C906 0.077(15) 0.053(17) 0.064(15) -0.001(12) 0.025(13) 0.012(13)
N907 0.10(2) 0.12(3) 0.092(19) 0.047(19) 0.046(17) 0.031(18)
O908 0.081(17) 0.089(19) 0.12(2) 0.040(16) 0.023(14) 0.026(13)
O909 0.21(3) 0.079(18) 0.058(13) 0.008(12) 0.038(16) 0.01(2)

_geom_special_details            
;
 All esds (except the esd in the dihedral angle between two l.s. planes)
 are estimated using the full covariance matrix.  The cell esds are taken
 into account individually in the estimation of esds in distances, angles
 and torsion angles; correlations between esds in cell parameters are only
 used when they are defined by crystal symmetry.  An approximate (isotropic)
 treatment of cell esds is used for estimating esds involving l.s. planes.
;

loop_
_geom_bond_atom_site_label_1
_geom_bond_atom_site_label_2
_geom_bond_distance
_geom_bond_site_symmetry_2
_geom_bond_publ_flag
Zn1 N16 2.045(17) . ?
Zn1 N94 2.078(15) 1_656 ?
Zn1 I1 2.527(3) . ?
Zn1 I2 2.553(3) . ?
Zn2 N1 2.05(3) . ?
Zn2 N46 2.09(3) 4_566 ?
Zn2 I4 2.530(11) . ?
Zn2 I3 2.555(11) . ?
Zn2B N46 2.05(3) 4_566 ?
Zn2B N1 2.08(4) . ?
Zn2B I4B 2.521(11) . ?
Zn2B I3B 2.543(10) . ?
Zn2C N1 1.25(3) . ?
Zn2C N46 2.28(3) 4_566 ?
Zn2C I4C 2.539(16) . ?
Zn2C I3C 2.561(16) . ?
Zn3 N25 2.07(2) . ?
Zn3 N22 2.088(18) . ?
Zn3 I5 2.537(4) . ?
Zn3 I6 2.539(4) . ?
Zn3B N22 2.04(5) . ?
Zn3B N25 2.49(5) . ?
Zn3B I6B 2.53(2) . ?
Zn3B I5B 2.53(2) . ?
Zn4 N40 2.062(19) . ?
Zn4 N49 2.09(2) . ?
Zn4 I8 2.554(4) . ?
Zn4 I7 2.558(4) . ?
Zn4B N49 1.82(3) . ?
Zn4B N40 2.40(3) . ?
Zn4B I8B 2.539(17) . ?
Zn4B I7B 2.544(18) . ?
Zn5 N73 2.086(19) . ?
Zn5 N70 2.101(19) . ?
Zn5 I9 2.537(3) . ?
Zn5 I10 2.553(3) . ?
I10 I23 3.09(2) . ?
Zn6 N64 2.02(2) 4_575 ?
Zn6 N88 2.099(18) . ?
Zn6 I11 2.551(3) . ?
Zn6 I12 2.555(3) . ?
I21 I22 2.760(5) . ?
I21 I29 3.09(5) . ?
I23 I24 2.757(11) . ?
I25 I26 2.757(11) . ?
I27 I28 2.755(11) . ?
I29 I30 2.757(11) . ?
N1 C2 1.30(4) . ?
N1 C6 1.35(4) . ?
C2 C3 1.35(4) . ?
C2 H2 0.9500 . ?
C3 C4 1.37(4) . ?
C3 H3 0.9500 . ?
C4 C5 1.36(3) . ?
C4 C7 1.41(4) . ?
C5 C6 1.38(4) . ?
C5 H5 0.9500 . ?
C6 H6 0.9500 . ?
C7 N8 1.32(3) . ?
C7 N12 1.39(3) . ?
N8 C9 1.26(3) . ?
C9 N10 1.37(3) . ?
C9 C19 1.55(3) . ?
N10 C11 1.38(3) . ?
C11 N12 1.28(3) . ?
C11 C13 1.52(3) . ?
C13 C14 1.28(3) . ?
C13 C18 1.36(3) . ?
C14 C15 1.43(3) . ?
C14 H14 0.9500 . ?
C15 N16 1.33(3) . ?
C15 H15 0.9500 . ?
N16 C17 1.36(3) . ?
C17 C18 1.37(3) . ?
C17 H17 0.9500 . ?
C18 H18 0.9500 . ?
C19 C24 1.33(3) . ?
C19 C20 1.40(3) . ?
C20 C21 1.35(3) . ?
C20 H20 0.9500 . ?
C21 N22 1.31(3) . ?
C21 H21 0.9500 . ?
N22 C23 1.33(3) . ?
C23 C24 1.42(3) . ?
C23 H23 0.9500 . ?
C24 H24 0.9500 . ?
N25 C30 1.27(3) . ?
N25 C26 1.29(4) . ?
C26 C27 1.46(4) . ?
C26 H26 0.9500 . ?
C27 C28 1.36(3) . ?
C27 H27 0.9500 . ?
C28 C29 1.35(3) . ?
C28 C31 1.48(3) . ?
C29 C30 1.39(4) . ?
C29 H29 0.9500 . ?
C30 H30 0.9500 . ?
C31 N36 1.30(4) . ?
C31 N32 1.35(4) . ?
N32 C33 1.38(3) . ?
C33 N34 1.31(3) . ?
C33 C37 1.42(3) . ?
N34 C35 1.33(4) . ?
C35 N36 1.32(4) . ?
C35 C43 1.48(4) . ?
C37 C38 1.38(4) . ?
C37 C42 1.44(4) . ?
C38 C39 1.38(4) . ?
C38 H38 0.9500 . ?
C39 N40 1.41(3) . ?
C39 H39 0.9500 . ?
N40 C41 1.27(3) . ?
C41 C42 1.37(4) . ?
C41 H41 0.9500 . ?
C42 H42 0.9500 . ?
C43 C44 1.39(4) . ?
C43 C48 1.44(4) . ?
C44 C45 1.36(4) . ?
C44 H44 0.9500 . ?
C45 N46 1.35(4) . ?
C45 H45 0.9500 . ?
N46 C47 1.34(4) . ?
N46 Zn2B 2.05(3) 4_565 ?
N46 Zn2 2.09(3) 4_565 ?
N46 Zn2C 2.28(3) 4_565 ?
C47 C48 1.40(4) . ?
C47 H47 0.9500 . ?
C48 H48 0.9500 . ?
N49 C54 1.29(3) . ?
N49 C50 1.33(3) . ?
C50 C51 1.49(4) . ?
C50 H50 0.9500 . ?
C51 C52 1.40(3) . ?
C51 H51 0.9500 . ?
C52 C53 1.34(3) . ?
C52 C55 1.52(3) . ?
C53 C54 1.41(3) . ?
C53 H53 0.9500 . ?
C54 H54 0.9500 . ?
C55 N56 1.34(3) . ?
C55 N60 1.35(3) . ?
N56 C57 1.28(3) . ?
C57 N58 1.34(3) . ?
C57 C61 1.44(3) . ?
N58 C59 1.34(3) . ?
C59 N60 1.34(3) . ?
C59 C67 1.50(3) . ?
C61 C66 1.38(3) . ?
C61 C62 1.42(3) . ?
C62 C63 1.31(3) . ?
C62 H62 0.9500 . ?
C63 N64 1.41(3) . ?
C63 H63 0.9500 . ?
N64 C65 1.36(3) . ?
N64 Zn6 2.02(2) 4_576 ?
C65 C66 1.33(3) . ?
C65 H65 0.9500 . ?
C66 H66 0.9500 . ?
C67 C72 1.34(3) . ?
C67 C68 1.41(3) . ?
C68 C69 1.34(3) . ?
C68 H68 0.9500 . ?
C69 N70 1.30(3) . ?
C69 H69 0.9500 . ?
N70 C71 1.33(3) . ?
C71 C72 1.45(3) . ?
C71 H71 0.9500 . ?
C72 H72 0.9500 . ?
N73 C74 1.31(3) . ?
N73 C78 1.36(3) . ?
C74 C75 1.36(3) . ?
C74 H74 0.9500 . ?
C75 C76 1.38(3) . ?
C75 H75 0.9500 . ?
C76 C77 1.38(3) . ?
C76 C79 1.51(3) . ?
C77 C78 1.37(3) . ?
C77 H77 0.9500 . ?
C78 H78 0.9500 . ?
C79 N80 1.26(2) . ?
C79 N84 1.38(3) . ?
N80 C81 1.33(3) . ?
C81 N82 1.34(3) . ?
C81 C91 1.53(3) . ?
N82 C83 1.33(3) . ?
C83 N84 1.33(3) . ?
C83 C85 1.55(3) . ?
C85 C86 1.35(3) . ?
C85 C90 1.38(3) . ?
C86 C87 1.41(3) . ?
C86 H86 0.9500 . ?
C87 N88 1.30(3) . ?
C87 H87 0.9500 . ?
N88 C89 1.35(3) . ?
C89 C90 1.38(3) . ?
C89 H89 0.9500 . ?
C90 H90 0.9500 . ?
C91 C92 1.31(3) . ?
C91 C96 1.36(3) . ?
C92 C93 1.41(3) . ?
C92 H92 0.9500 . ?
C93 N94 1.36(3) . ?
C93 H93 0.9500 . ?
N94 C95 1.29(3) . ?
N94 Zn1 2.078(15) 1_454 ?
C95 C96 1.43(3) . ?
C95 H95 0.9500 . ?
C96 H96 0.9500 . ?
C101 C102 1.3900 . ?
C101 C106 1.3900 . ?
C101 H101 0.9500 . ?
C102 C103 1.3900 . ?
C102 H102 0.9500 . ?
C103 C104 1.3900 . ?
C103 H103 0.9500 . ?
C104 C105 1.3900 . ?
C104 H104 0.9500 . ?
C105 C106 1.3900 . ?
C105 H105 0.9500 . ?
C106 N107 1.439(15) . ?
N107 O109 1.212(16) . ?
N107 O108 1.213(15) . ?
C201 C202 1.3900 . ?
C201 C206 1.3900 . ?
C201 H201 0.9500 . ?
C202 C203 1.3900 . ?
C202 H202 0.9500 . ?
C203 C204 1.3900 . ?
C203 H203 0.9500 . ?
C204 C205 1.3900 . ?
C204 H204 0.9500 . ?
C205 C206 1.3900 . ?
C205 H205 0.9500 . ?
C206 N207 1.440(16) . ?
N207 O208 1.212(16) . ?
N207 O209 1.215(16) . ?
C301 C302 1.3900 . ?
C301 C306 1.3900 . ?
C301 H301 0.9500 . ?
C302 C303 1.3900 . ?
C302 H302 0.9500 . ?
C303 C304 1.3900 . ?
C303 H303 0.9500 . ?
C304 C305 1.3900 . ?
C304 H304 0.9500 . ?
C305 C306 1.3900 . ?
C305 H305 0.9500 . ?
C306 N307 1.440(16) . ?
N307 O308 1.212(16) . ?
N307 O309 1.212(16) . ?
C401 C402 1.3900 . ?
C401 C406 1.3900 . ?
C401 H401 0.9500 . ?
C402 C403 1.3900 . ?
C402 H402 0.9500 . ?
C403 C404 1.3900 . ?
C403 H403 0.9500 . ?
C404 C405 1.3900 . ?
C404 H404 0.9500 . ?
C405 C406 1.3900 . ?
C405 H405 0.9500 . ?
C406 N407 1.440(16) . ?
N407 O408 1.215(16) . ?
N407 O409 1.215(16) . ?
C501 C502 1.3900 . ?
C501 C506 1.3900 . ?
C501 H501 0.9500 . ?
C502 C503 1.3900 . ?
C502 H502 0.9500 . ?
C503 C504 1.3900 . ?
C503 H503 0.9500 . ?
C504 C505 1.3900 . ?
C504 H504 0.9500 . ?
C505 C506 1.3900 . ?
C505 H505 0.9500 . ?
C506 N507 1.442(16) . ?
N507 O508 1.216(16) . ?
N507 O509 1.217(17) . ?
C51B C52B 1.3900 . ?
C51B C56B 1.3900 . ?
C51B H51B 0.9500 . ?
C52B C53B 1.3900 . ?
C52B H52B 0.9500 . ?
C53B C54B 1.3900 . ?
C53B H53B 0.9500 . ?
C54B C55B 1.3900 . ?
C54B H54B 0.9500 . ?
C55B C56B 1.3900 . ?
C55B H55B 0.9500 . ?
C56B N57B 1.441(16) . ?
N57B O58B 1.214(16) . ?
N57B O59B 1.214(17) . ?
C601 C602 1.3900 . ?
C601 C606 1.3900 . ?
C601 H601 0.9500 . ?
C602 C603 1.3900 . ?
C602 H602 0.9500 . ?
C603 C604 1.3900 . ?
C603 H603 0.9500 . ?
C604 C605 1.3900 . ?
C604 H604 0.9500 . ?
C605 C606 1.3900 . ?
C605 H605 0.9500 . ?
C606 N607 1.439(15) . ?
N607 O609 1.212(16) . ?
N607 O608 1.213(15) . ?
C701 C702 1.3900 . ?
C701 C706 1.3900 . ?
C701 H701 0.9500 . ?
C702 C703 1.3900 . ?
C702 H702 0.9500 . ?
C703 C704 1.3900 . ?
C703 H703 0.9500 . ?
C704 C705 1.3900 . ?
C704 H704 0.9500 . ?
C705 C706 1.3900 . ?
C705 H705 0.9500 . ?
C706 N707 1.441(16) . ?
N707 O708 1.215(16) . ?
N707 O709 1.216(16) . ?
C801 C802 1.3900 . ?
C801 C806 1.3900 . ?
C801 H801 0.9500 . ?
C802 C803 1.3900 . ?
C802 H802 0.9500 . ?
C803 C804 1.3900 . ?
C803 H803 0.9500 . ?
C804 C805 1.3900 . ?
C804 H804 0.9500 . ?
C805 C806 1.3900 . ?
C805 H805 0.9500 . ?
C806 N807 1.441(16) . ?
N807 O808 1.214(16) . ?
N807 O809 1.215(16) . ?
C901 C902 1.3900 . ?
C901 C906 1.3900 . ?
C901 H901 0.9500 . ?
C902 C903 1.3900 . ?
C902 H902 0.9500 . ?
C903 C904 1.3900 . ?
C903 H903 0.9500 . ?
C904 C905 1.3900 . ?
C904 H904 0.9500 . ?
C905 C906 1.3900 . ?
C905 H905 0.9500 . ?
C906 N907 1.440(15) . ?
N907 O908 1.211(15) . ?
N907 O909 1.213(16) . ?

loop_
_geom_angle_atom_site_label_1
_geom_angle_atom_site_label_2
_geom_angle_atom_site_label_3
_geom_angle
_geom_angle_site_symmetry_1
_geom_angle_site_symmetry_3
_geom_angle_publ_flag
N16 Zn1 N94 104.4(7) . 1_656 ?
N16 Zn1 I1 106.6(5) . . ?
N94 Zn1 I1 107.3(5) 1_656 . ?
N16 Zn1 I2 105.9(5) . . ?
N94 Zn1 I2 107.6(5) 1_656 . ?
I1 Zn1 I2 123.53(11) . . ?
N1 Zn2 N46 99.0(12) . 4_566 ?
N1 Zn2 I4 115.8(10) . . ?
N46 Zn2 I4 111.3(11) 4_566 . ?
N1 Zn2 I3 99.9(9) . . ?
N46 Zn2 I3 108.8(11) 4_566 . ?
I4 Zn2 I3 119.8(6) . . ?
N46 Zn2B N1 99.4(12) 4_566 . ?
N46 Zn2B I4B 102.9(10) 4_566 . ?
N1 Zn2B I4B 107.5(9) . . ?
N46 Zn2B I3B 112.8(11) 4_566 . ?
N1 Zn2B I3B 107.2(9) . . ?
I4B Zn2B I3B 124.1(6) . . ?
N1 Zn2C N46 123.3(17) . 4_566 ?
N1 Zn2C I4C 119.5(17) . . ?
N46 Zn2C I4C 108.8(11) 4_566 . ?
N1 Zn2C I3C 85.6(14) . . ?
N46 Zn2C I3C 96.2(11) 4_566 . ?
I4C Zn2C I3C 118.7(9) . . ?
N25 Zn3 N22 97.6(8) . . ?
N25 Zn3 I5 113.5(7) . . ?
N22 Zn3 I5 107.6(6) . . ?
N25 Zn3 I6 103.6(6) . . ?
N22 Zn3 I6 109.5(6) . . ?
I5 Zn3 I6 122.21(13) . . ?
N22 Zn3B N25 86.9(16) . . ?
N22 Zn3B I6B 98.4(19) . . ?
N25 Zn3B I6B 80.0(17) . . ?
N22 Zn3B I5B 125(2) . . ?
N25 Zn3B I5B 132(2) . . ?
I6B Zn3B I5B 121.7(17) . . ?
N40 Zn4 N49 103.6(9) . . ?
N40 Zn4 I8 107.6(7) . . ?
N49 Zn4 I8 105.9(6) . . ?
N40 Zn4 I7 107.8(7) . . ?
N49 Zn4 I7 106.5(6) . . ?
I8 Zn4 I7 123.65(15) . . ?
N49 Zn4B N40 100.5(12) . . ?
N49 Zn4B I8B 134.5(15) . . ?
N40 Zn4B I8B 123.6(12) . . ?
N49 Zn4B I7B 74.3(11) . . ?
N40 Zn4B I7B 78.3(10) . . ?
I8B Zn4B I7B 122.0(11) . . ?
N73 Zn5 N70 100.7(7) . . ?
N73 Zn5 I9 108.2(6) . . ?
N70 Zn5 I9 108.2(5) . . ?
N73 Zn5 I10 102.2(6) . . ?
N70 Zn5 I10 107.1(5) . . ?
I9 Zn5 I10 127.22(12) . . ?
Zn5 I10 I23 97.7(6) . . ?
N64 Zn6 N88 104.6(8) 4_575 . ?
N64 Zn6 I11 106.3(5) 4_575 . ?
N88 Zn6 I11 109.1(5) . . ?
N64 Zn6 I12 106.0(5) 4_575 . ?
N88 Zn6 I12 109.3(4) . . ?
I11 Zn6 I12 120.30(11) . . ?
I22 I21 I29 137.0(9) . . ?
I24 I23 I10 172.0(14) . . ?
I30 I29 I21 104(2) . . ?
Zn2C N1 C2 139(3) . . ?
Zn2C N1 C6 102(2) . . ?
C2 N1 C6 116(3) . . ?
C2 N1 Zn2 127(2) . . ?
C6 N1 Zn2 117(2) . . ?
C2 N1 Zn2B 120(2) . . ?
C6 N1 Zn2B 124(2) . . ?
N1 C2 C3 124(3) . . ?
N1 C2 H2 117.8 . . ?
C3 C2 H2 117.8 . . ?
C2 C3 C4 122(3) . . ?
C2 C3 H3 119.1 . . ?
C4 C3 H3 119.1 . . ?
C5 C4 C3 114(2) . . ?
C5 C4 C7 124(2) . . ?
C3 C4 C7 122(2) . . ?
C4 C5 C6 122(2) . . ?
C4 C5 H5 119.1 . . ?
C6 C5 H5 119.1 . . ?
N1 C6 C5 122(3) . . ?
N1 C6 H6 118.9 . . ?
C5 C6 H6 118.9 . . ?
N8 C7 N12 123(2) . . ?
N8 C7 C4 121(2) . . ?
N12 C7 C4 116(2) . . ?
C9 N8 C7 115(2) . . ?
N8 C9 N10 129(2) . . ?
N8 C9 C19 119.9(18) . . ?
N10 C9 C19 111(2) . . ?
C9 N10 C11 111.0(18) . . ?
N12 C11 N10 125.4(18) . . ?
N12 C11 C13 122(2) . . ?
N10 C11 C13 112.3(18) . . ?
C11 N12 C7 116(2) . . ?
C14 C13 C18 120(2) . . ?
C14 C13 C11 124(2) . . ?
C18 C13 C11 116(2) . . ?
C13 C14 C15 121(2) . . ?
C13 C14 H14 119.6 . . ?
C15 C14 H14 119.6 . . ?
N16 C15 C14 120(2) . . ?
N16 C15 H15 119.8 . . ?
C14 C15 H15 119.8 . . ?
C15 N16 C17 117.6(19) . . ?
C15 N16 Zn1 122.0(16) . . ?
C17 N16 Zn1 120.4(14) . . ?
N16 C17 C18 121(2) . . ?
N16 C17 H17 119.4 . . ?
C18 C17 H17 119.4 . . ?
C13 C18 C17 120(2) . . ?
C13 C18 H18 119.9 . . ?
C17 C18 H18 119.9 . . ?
C24 C19 C20 118(2) . . ?
C24 C19 C9 125(2) . . ?
C20 C19 C9 117(2) . . ?
C21 C20 C19 118(2) . . ?
C21 C20 H20 121.2 . . ?
C19 C20 H20 121.2 . . ?
N22 C21 C20 126(2) . . ?
N22 C21 H21 117.2 . . ?
C20 C21 H21 117.2 . . ?
C21 N22 C23 118(2) . . ?
C21 N22 Zn3B 103(2) . . ?
C23 N22 Zn3B 138(2) . . ?
C21 N22 Zn3 122.2(17) . . ?
C23 N22 Zn3 120.0(17) . . ?
N22 C23 C24 120(2) . . ?
N22 C23 H23 119.9 . . ?
C24 C23 H23 119.9 . . ?
C19 C24 C23 120(2) . . ?
C19 C24 H24 119.8 . . ?
C23 C24 H24 119.8 . . ?
C30 N25 C26 121(3) . . ?
C30 N25 Zn3 120.7(19) . . ?
C26 N25 Zn3 119(2) . . ?
C30 N25 Zn3B 122(2) . . ?
C26 N25 Zn3B 116(2) . . ?
N25 C26 C27 121(3) . . ?
N25 C26 H26 119.4 . . ?
C27 C26 H26 119.4 . . ?
C28 C27 C26 119(3) . . ?
C28 C27 H27 120.7 . . ?
C26 C27 H27 120.7 . . ?
C29 C28 C27 114(3) . . ?
C29 C28 C31 122(2) . . ?
C27 C28 C31 123(2) . . ?
C28 C29 C30 124(3) . . ?
C28 C29 H29 117.9 . . ?
C30 C29 H29 117.9 . . ?
N25 C30 C29 120(3) . . ?
N25 C30 H30 120.1 . . ?
C29 C30 H30 120.1 . . ?
N36 C31 N32 126(2) . . ?
N36 C31 C28 118(3) . . ?
N32 C31 C28 117(3) . . ?
C31 N32 C33 112(2) . . ?
N34 C33 N32 126(2) . . ?
N34 C33 C37 119(2) . . ?
N32 C33 C37 115(2) . . ?
C33 N34 C35 114(2) . . ?
N36 C35 N34 126(2) . . ?
N36 C35 C43 117(3) . . ?
N34 C35 C43 117(3) . . ?
C31 N36 C35 116(2) . . ?
C38 C37 C33 124(2) . . ?
C38 C37 C42 113(2) . . ?
C33 C37 C42 123(2) . . ?
C39 C38 C37 126(2) . . ?
C39 C38 H38 116.9 . . ?
C37 C38 H38 116.9 . . ?
C38 C39 N40 117(2) . . ?
C38 C39 H39 121.7 . . ?
N40 C39 H39 121.7 . . ?
C41 N40 C39 119(2) . . ?
C41 N40 Zn4 122.8(17) . . ?
C39 N40 Zn4 118.5(17) . . ?
C41 N40 Zn4B 130.5(19) . . ?
C39 N40 Zn4B 103.0(17) . . ?
N40 C41 C42 126(3) . . ?
N40 C41 H41 116.8 . . ?
C42 C41 H41 116.8 . . ?
C41 C42 C37 119(3) . . ?
C41 C42 H42 120.6 . . ?
C37 C42 H42 120.7 . . ?
C44 C43 C48 114(3) . . ?
C44 C43 C35 126(3) . . ?
C48 C43 C35 119(3) . . ?
C45 C44 C43 124(3) . . ?
C45 C44 H44 117.8 . . ?
C43 C44 H44 117.8 . . ?
N46 C45 C44 120(3) . . ?
N46 C45 H45 120.1 . . ?
C44 C45 H45 120.1 . . ?
C47 N46 C45 120(3) . . ?
C47 N46 Zn2B 122(2) . 4_565 ?
C45 N46 Zn2B 118(2) . 4_565 ?
C47 N46 Zn2 109(2) . 4_565 ?
C45 N46 Zn2 131(2) . 4_565 ?
C47 N46 Zn2C 106(2) . 4_565 ?
C45 N46 Zn2C 130(2) . 4_565 ?
N46 C47 C48 122(3) . . ?
N46 C47 H47 118.8 . . ?
C48 C47 H47 118.8 . . ?
C47 C48 C43 119(3) . . ?
C47 C48 H48 120.5 . . ?
C43 C48 H48 120.5 . . ?
C54 N49 C50 122(2) . . ?
C54 N49 Zn4B 154(2) . . ?
C50 N49 Zn4B 79.6(17) . . ?
C54 N49 Zn4 125.4(19) . . ?
C50 N49 Zn4 112.4(16) . . ?
N49 C50 C51 119(2) . . ?
N49 C50 H50 120.3 . . ?
C51 C50 H50 120.3 . . ?
C52 C51 C50 115(2) . . ?
C52 C51 H51 122.3 . . ?
C50 C51 H51 122.3 . . ?
C53 C52 C51 122(2) . . ?
C53 C52 C55 120.5(18) . . ?
C51 C52 C55 118(2) . . ?
C52 C53 C54 119(2) . . ?
C52 C53 H53 120.7 . . ?
C54 C53 H53 120.7 . . ?
N49 C54 C53 122(2) . . ?
N49 C54 H54 118.8 . . ?
C53 C54 H54 118.8 . . ?
N56 C55 N60 126(2) . . ?
N56 C55 C52 117.9(18) . . ?
N60 C55 C52 116.5(18) . . ?
C57 N56 C55 116.5(19) . . ?
N56 C57 N58 125(2) . . ?
N56 C57 C61 120.1(19) . . ?
N58 C57 C61 115.2(19) . . ?
C57 N58 C59 115.0(18) . . ?
N60 C59 N58 126(2) . . ?
N60 C59 C67 116.2(18) . . ?
N58 C59 C67 118.0(19) . . ?
C59 N60 C55 112.2(19) . . ?
C66 C61 C62 113(2) . . ?
C66 C61 C57 123(2) . . ?
C62 C61 C57 124.8(19) . . ?
C63 C62 C61 124(2) . . ?
C63 C62 H62 118.1 . . ?
C61 C62 H62 118.1 . . ?
C62 C63 N64 123(2) . . ?
C62 C63 H63 118.6 . . ?
N64 C63 H63 118.6 . . ?
C65 N64 C63 113.2(19) . . ?
C65 N64 Zn6 124.9(15) . 4_576 ?
C63 N64 Zn6 121.6(15) . 4_576 ?
C66 C65 N64 125(2) . . ?
C66 C65 H65 117.6 . . ?
N64 C65 H65 117.6 . . ?
C65 C66 C61 123(2) . . ?
C65 C66 H66 118.7 . . ?
C61 C66 H66 118.7 . . ?
C72 C67 C68 119(2) . . ?
C72 C67 C59 121(2) . . ?
C68 C67 C59 120(2) . . ?
C69 C68 C67 121(2) . . ?
C69 C68 H68 119.7 . . ?
C67 C68 H68 119.7 . . ?
N70 C69 C68 122(2) . . ?
N70 C69 H69 119.1 . . ?
C68 C69 H69 119.1 . . ?
C69 N70 C71 120(2) . . ?
C69 N70 Zn5 119.9(16) . . ?
C71 N70 Zn5 119.4(15) . . ?
N70 C71 C72 122(2) . . ?
N70 C71 H71 119.2 . . ?
C72 C71 H71 119.2 . . ?
C67 C72 C71 117(2) . . ?
C67 C72 H72 121.7 . . ?
C71 C72 H72 121.7 . . ?
C74 N73 C78 118(2) . . ?
C74 N73 Zn5 123.6(15) . . ?
C78 N73 Zn5 116.6(16) . . ?
N73 C74 C75 124(2) . . ?
N73 C74 H74 118.1 . . ?
C75 C74 H74 118.1 . . ?
C74 C75 C76 119.9(19) . . ?
C74 C75 H75 120.0 . . ?
C76 C75 H75 120.0 . . ?
C77 C76 C75 115.7(19) . . ?
C77 C76 C79 122(2) . . ?
C75 C76 C79 122.1(18) . . ?
C78 C77 C76 122(2) . . ?
C78 C77 H77 119.0 . . ?
C76 C77 H77 119.0 . . ?
N73 C78 C77 120(2) . . ?
N73 C78 H78 120.0 . . ?
C77 C78 H78 120.0 . . ?
N80 C79 N84 126.6(19) . . ?
N80 C79 C76 120.3(18) . . ?
N84 C79 C76 113.0(17) . . ?
C79 N80 C81 116.0(18) . . ?
N80 C81 N82 124.4(18) . . ?
N80 C81 C91 116.4(16) . . ?
N82 C81 C91 118.6(17) . . ?
C83 N82 C81 114.0(19) . . ?
N82 C83 N84 127(2) . . ?
N82 C83 C85 119.9(19) . . ?
N84 C83 C85 113.0(18) . . ?
C83 N84 C79 112.1(18) . . ?
C86 C85 C90 121(2) . . ?
C86 C85 C83 121.0(18) . . ?
C90 C85 C83 118.0(18) . . ?
C85 C86 C87 120(2) . . ?
C85 C86 H86 119.9 . . ?
C87 C86 H86 119.9 . . ?
N88 C87 C86 120(2) . . ?
N88 C87 H87 120.2 . . ?
C86 C87 H87 120.2 . . ?
C87 N88 C89 119.4(19) . . ?
C87 N88 Zn6 124.5(14) . . ?
C89 N88 Zn6 116.2(15) . . ?
N88 C89 C90 125(2) . . ?
N88 C89 H89 117.7 . . ?
C90 C89 H89 117.7 . . ?
C85 C90 C89 115(2) . . ?
C85 C90 H90 122.6 . . ?
C89 C90 H90 122.6 . . ?
C92 C91 C96 121.4(18) . . ?
C92 C91 C81 119.2(17) . . ?
C96 C91 C81 119.2(17) . . ?
C91 C92 C93 120(2) . . ?
C91 C92 H92 119.9 . . ?
C93 C92 H92 119.9 . . ?
N94 C93 C92 119(2) . . ?
N94 C93 H93 120.6 . . ?
C92 C93 H93 120.6 . . ?
C95 N94 C93 120.3(17) . . ?
C95 N94 Zn1 119.1(13) . 1_454 ?
C93 N94 Zn1 120.4(14) . 1_454 ?
N94 C95 C96 121.9(18) . . ?
N94 C95 H95 119.1 . . ?
C96 C95 H95 119.1 . . ?
C91 C96 C95 116.8(19) . . ?
C91 C96 H96 121.6 . . ?
C95 C96 H96 121.6 . . ?
C102 C101 C106 120.0 . . ?
C102 C101 H101 120.0 . . ?
C106 C101 H101 120.0 . . ?
C103 C102 C101 120.0 . . ?
C103 C102 H102 120.0 . . ?
C101 C102 H102 120.0 . . ?
C104 C103 C102 120.0 . . ?
C104 C103 H103 120.0 . . ?
C102 C103 H103 120.0 . . ?
C105 C104 C103 120.0 . . ?
C105 C104 H104 120.0 . . ?
C103 C104 H104 120.0 . . ?
C104 C105 C106 120.0 . . ?
C104 C105 H105 120.0 . . ?
C106 C105 H105 120.0 . . ?
C105 C106 C101 120.0 . . ?
C105 C106 N107 120.0(9) . . ?
C101 C106 N107 120.0(9) . . ?
O109 N107 O108 125.4(19) . . ?
O109 N107 C106 118.1(14) . . ?
O108 N107 C106 116.1(14) . . ?
C202 C201 C206 120.0 . . ?
C202 C201 H201 120.0 . . ?
C206 C201 H201 120.0 . . ?
C203 C202 C201 120.0 . . ?
C203 C202 H202 120.0 . . ?
C201 C202 H202 120.0 . . ?
C202 C203 C204 120.0 . . ?
C202 C203 H203 120.0 . . ?
C204 C203 H203 120.0 . . ?
C203 C204 C205 120.0 . . ?
C203 C204 H204 120.0 . . ?
C205 C204 H204 120.0 . . ?
C204 C205 C206 120.0 . . ?
C204 C205 H205 120.0 . . ?
C206 C205 H205 120.0 . . ?
C205 C206 C201 120.0 . . ?
C205 C206 N207 120.8(10) . . ?
C201 C206 N207 119.2(10) . . ?
O208 N207 O209 125(2) . . ?
O208 N207 C206 116.5(17) . . ?
O209 N207 C206 117.0(16) . . ?
C302 C301 C306 120.0 . . ?
C302 C301 H301 120.0 . . ?
C306 C301 H301 120.0 . . ?
C303 C302 C301 120.0 . . ?
C303 C302 H302 120.0 . . ?
C301 C302 H302 120.0 . . ?
C302 C303 C304 120.0 . . ?
C302 C303 H303 120.0 . . ?
C304 C303 H303 120.0 . . ?
C303 C304 C305 120.0 . . ?
C303 C304 H304 120.0 . . ?
C305 C304 H304 120.0 . . ?
C306 C305 C304 120.0 . . ?
C306 C305 H305 120.0 . . ?
C304 C305 H305 120.0 . . ?
C305 C306 C301 120.0 . . ?
C305 C306 N307 120.2(10) . . ?
C301 C306 N307 119.8(10) . . ?
O308 N307 O309 126(2) . . ?
O308 N307 C306 116.0(15) . . ?
O309 N307 C306 118.1(15) . . ?
C402 C401 C406 120.0 . . ?
C402 C401 H401 120.0 . . ?
C406 C401 H401 120.0 . . ?
C403 C402 C401 120.0 . . ?
C403 C402 H402 120.0 . . ?
C401 C402 H402 120.0 . . ?
C402 C403 C404 120.0 . . ?
C402 C403 H403 120.0 . . ?
C404 C403 H403 120.0 . . ?
C405 C404 C403 120.0 . . ?
C405 C404 H404 120.0 . . ?
C403 C404 H404 120.0 . . ?
C404 C405 C406 120.0 . . ?
C404 C405 H405 120.0 . . ?
C406 C405 H405 120.0 . . ?
C405 C406 C401 120.0 . . ?
C405 C406 N407 120.2(10) . . ?
C401 C406 N407 119.6(10) . . ?
O408 N407 O409 125(2) . . ?
O408 N407 C406 115.6(16) . . ?
O409 N407 C406 117.0(16) . . ?
C502 C501 C506 120.0 . . ?
C502 C501 H501 120.0 . . ?
C506 C501 H501 120.0 . . ?
C501 C502 C503 120.0 . . ?
C501 C502 H502 120.0 . . ?
C503 C502 H502 120.0 . . ?
C502 C503 C504 120.00(6) . . ?
C502 C503 H503 120.0 . . ?
C504 C503 H503 120.0 . . ?
C503 C504 C505 120.0 . . ?
C503 C504 H504 120.0 . . ?
C505 C504 H504 120.0 . . ?
C504 C505 C506 120.0 . . ?
C504 C505 H505 120.0 . . ?
C506 C505 H505 120.0 . . ?
C505 C506 C501 120.0 . . ?
C505 C506 N507 120.4(11) . . ?
C501 C506 N507 119.3(11) . . ?
O508 N507 O509 124(2) . . ?
O508 N507 C506 115.3(17) . . ?
O509 N507 C506 116.5(17) . . ?
C52B C51B C56B 120.0 . . ?
C52B C51B H51B 120.0 . . ?
C56B C51B H51B 120.0 . . ?
C51B C52B C53B 120.0 . . ?
C51B C52B H52B 120.0 . . ?
C53B C52B H52B 120.0 . . ?
C54B C53B C52B 120.00(8) . . ?
C54B C53B H53B 120.0 . . ?
C52B C53B H53B 120.0 . . ?
C55B C54B C53B 120.0 . . ?
C55B C54B H54B 120.0 . . ?
C53B C54B H54B 120.0 . . ?
C54B C55B C56B 120.0 . . ?
C54B C55B H55B 120.0 . . ?
C56B C55B H55B 120.0 . . ?
C55B C56B C51B 120.00(6) . . ?
C55B C56B N57B 120.0(11) . . ?
C51B C56B N57B 119.4(12) . . ?
O58B N57B O59B 125(2) . . ?
O58B N57B C56B 115.7(17) . . ?
O59B N57B C56B 117.3(17) . . ?
C602 C601 C606 120.0 . . ?
C602 C601 H601 120.0 . . ?
C606 C601 H601 120.0 . . ?
C601 C602 C603 120.0 . . ?
C601 C602 H602 120.0 . . ?
C603 C602 H602 120.0 . . ?
C604 C603 C602 120.0 . . ?
C604 C603 H603 120.0 . . ?
C602 C603 H603 120.0 . . ?
C603 C604 C605 120.0 . . ?
C603 C604 H604 120.0 . . ?
C605 C604 H604 120.0 . . ?
C606 C605 C604 120.0 . . ?
C606 C605 H605 120.0 . . ?
C604 C605 H605 120.0 . . ?
C605 C606 C601 120.0 . . ?
C605 C606 N607 120.6(8) . . ?
C601 C606 N607 119.3(8) . . ?
O609 N607 O608 124.8(18) . . ?
O609 N607 C606 117.5(13) . . ?
O608 N607 C606 117.2(13) . . ?
C702 C701 C706 120.0 . . ?
C702 C701 H701 120.0 . . ?
C706 C701 H701 120.0 . . ?
C701 C702 C703 120.0 . . ?
C701 C702 H702 120.0 . . ?
C703 C702 H702 120.0 . . ?
C704 C703 C702 120.0 . . ?
C704 C703 H703 120.0 . . ?
C702 C703 H703 120.0 . . ?
C703 C704 C705 120.0 . . ?
C703 C704 H704 120.0 . . ?
C705 C704 H704 120.0 . . ?
C704 C705 C706 120.0 . . ?
C704 C705 H705 120.0 . . ?
C706 C705 H705 120.0 . . ?
C705 C706 C701 120.0 . . ?
C705 C706 N707 119.9(9) . . ?
C701 C706 N707 119.8(9) . . ?
O708 N707 O709 125(2) . . ?
O708 N707 C706 115.3(16) . . ?
O709 N707 C706 116.7(15) . . ?
C802 C801 C806 120.0 . . ?
C802 C801 H801 120.0 . . ?
C806 C801 H801 120.0 . . ?
C803 C802 C801 120.0 . . ?
C803 C802 H802 120.0 . . ?
C801 C802 H802 120.0 . . ?
C804 C803 C802 120.0 . . ?
C804 C803 H803 120.0 . . ?
C802 C803 H803 120.0 . . ?
C803 C804 C805 120.0 . . ?
C803 C804 H804 120.0 . . ?
C805 C804 H804 120.0 . . ?
C806 C805 C804 120.0 . . ?
C806 C805 H805 120.0 . . ?
C804 C805 H805 120.0 . . ?
C805 C806 C801 120.0 . . ?
C805 C806 N807 120.4(9) . . ?
C801 C806 N807 119.5(9) . . ?
O808 N807 O809 124(2) . . ?
O808 N807 C806 115.6(15) . . ?
O809 N807 C806 116.7(16) . . ?
C902 C901 C906 120.0 . . ?
C902 C901 H901 120.0 . . ?
C906 C901 H901 120.0 . . ?
C903 C902 C901 120.0 . . ?
C903 C902 H902 120.0 . . ?
C901 C902 H902 120.0 . . ?
C902 C903 C904 120.0 . . ?
C902 C903 H903 120.0 . . ?
C904 C903 H903 120.0 . . ?
C905 C904 C903 120.0 . . ?
C905 C904 H904 120.0 . . ?
C903 C904 H904 120.0 . . ?
C906 C905 C904 120.0 . . ?
C906 C905 H905 120.0 . . ?
C904 C905 H905 120.0 . . ?
C905 C906 C901 120.0 . . ?
C905 C906 N907 120.5(9) . . ?
C901 C906 N907 119.5(9) . . ?
O908 N907 O909 125.7(18) . . ?
O908 N907 C906 115.7(13) . . ?
O909 N907 C906 118.6(14) . . ?

loop_
_geom_torsion_atom_site_label_1
_geom_torsion_atom_site_label_2
_geom_torsion_atom_site_label_3
_geom_torsion_atom_site_label_4
_geom_torsion
_geom_torsion_site_symmetry_1
_geom_torsion_site_symmetry_2
_geom_torsion_site_symmetry_3
_geom_torsion_site_symmetry_4
_geom_torsion_publ_flag
N46 Zn2C N1 C2 134(4) 4_566 . . . ?
I4C Zn2C N1 C2 -81(4) . . . . ?
I3C Zn2C N1 C2 39(4) . . . . ?
N46 Zn2C N1 C6 -67(3) 4_566 . . . ?
I4C Zn2C N1 C6 77(2) . . . . ?
I3C Zn2C N1 C6 -162.0(19) . . . . ?
Zn2C N1 C2 C3 162(4) . . . . ?
C6 N1 C2 C3 6(5) . . . . ?
Zn2 N1 C2 C3 174(3) . . . . ?
Zn2B N1 C2 C3 -171(3) . . . . ?
N1 C2 C3 C4 -7(6) . . . . ?
C2 C3 C4 C5 2(5) . . . . ?
C2 C3 C4 C7 180(3) . . . . ?
C3 C4 C5 C6 2(4) . . . . ?
C7 C4 C5 C6 -175(3) . . . . ?
Zn2C N1 C6 C5 -166(3) . . . . ?
C2 N1 C6 C5 -1(4) . . . . ?
Zn2 N1 C6 C5 -171(2) . . . . ?
Zn2B N1 C6 C5 175(2) . . . . ?
C4 C5 C6 N1 -3(4) . . . . ?
C5 C4 C7 N8 171(2) . . . . ?
C3 C4 C7 N8 -7(4) . . . . ?
C5 C4 C7 N12 -5(4) . . . . ?
C3 C4 C7 N12 178(3) . . . . ?
N12 C7 N8 C9 2(3) . . . . ?
C4 C7 N8 C9 -173(2) . . . . ?
C7 N8 C9 N10 -2(4) . . . . ?
C7 N8 C9 C19 -178.4(19) . . . . ?
N8 C9 N10 C11 -2(3) . . . . ?
C19 C9 N10 C11 175.1(17) . . . . ?
C9 N10 C11 N12 5(3) . . . . ?
C9 N10 C11 C13 -176.4(18) . . . . ?
N10 C11 N12 C7 -5(3) . . . . ?
C13 C11 N12 C7 177(2) . . . . ?
N8 C7 N12 C11 1(3) . . . . ?
C4 C7 N12 C11 176(2) . . . . ?
N12 C11 C13 C14 168(2) . . . . ?
N10 C11 C13 C14 -11(3) . . . . ?
N12 C11 C13 C18 -14(3) . . . . ?
N10 C11 C13 C18 168(2) . . . . ?
C18 C13 C14 C15 -2(4) . . . . ?
C11 C13 C14 C15 177(2) . . . . ?
C13 C14 C15 N16 1(4) . . . . ?
C14 C15 N16 C17 -1(4) . . . . ?
C14 C15 N16 Zn1 177.2(18) . . . . ?
C15 N16 C17 C18 2(4) . . . . ?
Zn1 N16 C17 C18 -176(2) . . . . ?
C14 C13 C18 C17 3(4) . . . . ?
C11 C13 C18 C17 -176(2) . . . . ?
N16 C17 C18 C13 -3(4) . . . . ?
N8 C9 C19 C24 161(2) . . . . ?
N10 C9 C19 C24 -16(3) . . . . ?
N8 C9 C19 C20 -18(3) . . . . ?
N10 C9 C19 C20 165(2) . . . . ?
C24 C19 C20 C21 3(4) . . . . ?
C9 C19 C20 C21 -177(2) . . . . ?
C19 C20 C21 N22 0(4) . . . . ?
C20 C21 N22 C23 -1(4) . . . . ?
C20 C21 N22 Zn3B -170(3) . . . . ?
C20 C21 N22 Zn3 177(2) . . . . ?
C21 N22 C23 C24 -1(3) . . . . ?
Zn3B N22 C23 C24 163(3) . . . . ?
Zn3 N22 C23 C24 -179.1(17) . . . . ?
C20 C19 C24 C23 -5(4) . . . . ?
C9 C19 C24 C23 176(2) . . . . ?
N22 C23 C24 C19 4(4) . . . . ?
C30 N25 C26 C27 -8(6) . . . . ?
Zn3 N25 C26 C27 168(3) . . . . ?
Zn3B N25 C26 C27 -172(3) . . . . ?
N25 C26 C27 C28 0(5) . . . . ?
C26 C27 C28 C29 8(5) . . . . ?
C26 C27 C28 C31 -179(3) . . . . ?
C27 C28 C29 C30 -8(5) . . . . ?
C31 C28 C29 C30 179(4) . . . . ?
C26 N25 C30 C29 9(6) . . . . ?
Zn3 N25 C30 C29 -168(3) . . . . ?
Zn3B N25 C30 C29 172(3) . . . . ?
C28 C29 C30 N25 0(7) . . . . ?
C29 C28 C31 N36 -10(5) . . . . ?
C27 C28 C31 N36 176(3) . . . . ?
C29 C28 C31 N32 168(3) . . . . ?
C27 C28 C31 N32 -5(5) . . . . ?
N36 C31 N32 C33 2(5) . . . . ?
C28 C31 N32 C33 -177(3) . . . . ?
C31 N32 C33 N34 0(4) . . . . ?
C31 N32 C33 C37 180(3) . . . . ?
N32 C33 N34 C35 1(4) . . . . ?
C37 C33 N34 C35 -179(3) . . . . ?
C33 N34 C35 N36 -4(4) . . . . ?
C33 N34 C35 C43 175(3) . . . . ?
N32 C31 N36 C35 -4(5) . . . . ?
C28 C31 N36 C35 174(3) . . . . ?
N34 C35 N36 C31 6(5) . . . . ?
C43 C35 N36 C31 -174(3) . . . . ?
N34 C33 C37 C38 170(3) . . . . ?
N32 C33 C37 C38 -10(4) . . . . ?
N34 C33 C37 C42 -8(4) . . . . ?
N32 C33 C37 C42 173(3) . . . . ?
C33 C37 C38 C39 -174(3) . . . . ?
C42 C37 C38 C39 4(5) . . . . ?
C37 C38 C39 N40 1(5) . . . . ?
C38 C39 N40 C41 -2(4) . . . . ?
C38 C39 N40 Zn4 177(2) . . . . ?
C38 C39 N40 Zn4B 150(2) . . . . ?
C39 N40 C41 C42 -2(5) . . . . ?
Zn4 N40 C41 C42 178(3) . . . . ?
Zn4B N40 C41 C42 -146(3) . . . . ?
N40 C41 C42 C37 8(6) . . . . ?
C38 C37 C42 C41 -8(5) . . . . ?
C33 C37 C42 C41 170(3) . . . . ?
N36 C35 C43 C44 171(3) . . . . ?
N34 C35 C43 C44 -9(5) . . . . ?
N36 C35 C43 C48 5(5) . . . . ?
N34 C35 C43 C48 -175(3) . . . . ?
C48 C43 C44 C45 -6(6) . . . . ?
C35 C43 C44 C45 -172(4) . . . . ?
C43 C44 C45 N46 0(7) . . . . ?
C44 C45 N46 C47 4(6) . . . . ?
C44 C45 N46 Zn2B 180(3) . . . 4_565 ?
C44 C45 N46 Zn2 -178(3) . . . 4_565 ?
C44 C45 N46 Zn2C -147(3) . . . 4_565 ?
C45 N46 C47 C48 -3(6) . . . . ?
Zn2B N46 C47 C48 -178(3) 4_565 . . . ?
Zn2 N46 C47 C48 179(3) 4_565 . . . ?
Zn2C N46 C47 C48 154(3) 4_565 . . . ?
N46 C47 C48 C43 -2(6) . . . . ?
C44 C43 C48 C47 7(5) . . . . ?
C35 C43 C48 C47 174(3) . . . . ?
N40 Zn4B N49 C54 -108(5) . . . . ?
I8B Zn4B N49 C54 86(5) . . . . ?
I7B Zn4B N49 C54 -33(5) . . . . ?
N40 Zn4B N49 C50 103.7(19) . . . . ?
I8B Zn4B N49 C50 -62(2) . . . . ?
I7B Zn4B N49 C50 178.3(19) . . . . ?
C54 N49 C50 C51 0(4) . . . . ?
Zn4B N49 C50 C51 164(3) . . . . ?
Zn4 N49 C50 C51 175(2) . . . . ?
N49 C50 C51 C52 4(5) . . . . ?
C50 C51 C52 C53 -1(4) . . . . ?
C50 C51 C52 C55 176(2) . . . . ?
C51 C52 C53 C54 -5(4) . . . . ?
C55 C52 C53 C54 178(2) . . . . ?
C50 N49 C54 C53 -6(4) . . . . ?
Zn4B N49 C54 C53 -149(4) . . . . ?
Zn4 N49 C54 C53 178.6(17) . . . . ?
C52 C53 C54 N49 9(4) . . . . ?
C53 C52 C55 N56 -159(2) . . . . ?
C51 C52 C55 N56 24(3) . . . . ?
C53 C52 C55 N60 23(3) . . . . ?
C51 C52 C55 N60 -154(2) . . . . ?
N60 C55 N56 C57 -2(3) . . . . ?
C52 C55 N56 C57 -179.1(18) . . . . ?
C55 N56 C57 N58 5(3) . . . . ?
C55 N56 C57 C61 -172.9(19) . . . . ?
N56 C57 N58 C59 -2(3) . . . . ?
C61 C57 N58 C59 176.1(17) . . . . ?
C57 N58 C59 N60 -5(3) . . . . ?
C57 N58 C59 C67 177.5(17) . . . . ?
N58 C59 N60 C55 7(3) . . . . ?
C67 C59 N60 C55 -175.0(17) . . . . ?
N56 C55 N60 C59 -4(3) . . . . ?
C52 C55 N60 C59 173.4(18) . . . . ?
N56 C57 C61 C66 161(2) . . . . ?
N58 C57 C61 C66 -17(3) . . . . ?
N56 C57 C61 C62 -19(3) . . . . ?
N58 C57 C61 C62 163(2) . . . . ?
C66 C61 C62 C63 1(4) . . . . ?
C57 C61 C62 C63 -179(2) . . . . ?
C61 C62 C63 N64 -2(4) . . . . ?
C62 C63 N64 C65 2(3) . . . . ?
C62 C63 N64 Zn6 176.3(19) . . . 4_576 ?
C63 N64 C65 C66 -1(3) . . . . ?
Zn6 N64 C65 C66 -175.0(17) 4_576 . . . ?
N64 C65 C66 C61 0(4) . . . . ?
C62 C61 C66 C65 0(3) . . . . ?
C57 C61 C66 C65 180(2) . . . . ?
N60 C59 C67 C72 2(3) . . . . ?
N58 C59 C67 C72 -179.8(19) . . . . ?
N60 C59 C67 C68 178(2) . . . . ?
N58 C59 C67 C68 -4(3) . . . . ?
C72 C67 C68 C69 -5(3) . . . . ?
C59 C67 C68 C69 179(2) . . . . ?
C67 C68 C69 N70 3(4) . . . . ?
C68 C69 N70 C71 0(3) . . . . ?
C68 C69 N70 Zn5 -172.8(18) . . . . ?
C69 N70 C71 C72 -2(3) . . . . ?
Zn5 N70 C71 C72 171.3(16) . . . . ?
C68 C67 C72 C71 4(3) . . . . ?
C59 C67 C72 C71 179.5(18) . . . . ?
N70 C71 C72 C67 0(3) . . . . ?
C78 N73 C74 C75 3(4) . . . . ?
Zn5 N73 C74 C75 -162.2(19) . . . . ?
N73 C74 C75 C76 -1(4) . . . . ?
C74 C75 C76 C77 -4(4) . . . . ?
C74 C75 C76 C79 176(2) . . . . ?
C75 C76 C77 C78 8(4) . . . . ?
C79 C76 C77 C78 -172(3) . . . . ?
C74 N73 C78 C77 1(4) . . . . ?
Zn5 N73 C78 C77 167(2) . . . . ?
C76 C77 C78 N73 -7(5) . . . . ?
C77 C76 C79 N80 -163(3) . . . . ?
C75 C76 C79 N80 17(4) . . . . ?
C77 C76 C79 N84 20(4) . . . . ?
C75 C76 C79 N84 -161(2) . . . . ?
N84 C79 N80 C81 -3(4) . . . . ?
C76 C79 N80 C81 180(2) . . . . ?
C79 N80 C81 N82 -1(3) . . . . ?
C79 N80 C81 C91 -172(2) . . . . ?
N80 C81 N82 C83 4(3) . . . . ?
C91 C81 N82 C83 175(2) . . . . ?
C81 N82 C83 N84 -3(4) . . . . ?
C81 N82 C83 C85 -175(2) . . . . ?
N82 C83 N84 C79 -1(4) . . . . ?
C85 C83 N84 C79 171(2) . . . . ?
N80 C79 N84 C83 5(4) . . . . ?
C76 C79 N84 C83 -179(2) . . . . ?
N82 C83 C85 C86 7(4) . . . . ?
N84 C83 C85 C86 -166(2) . . . . ?
N82 C83 C85 C90 -171(2) . . . . ?
N84 C83 C85 C90 16(3) . . . . ?
C90 C85 C86 C87 -6(4) . . . . ?
C83 C85 C86 C87 176(2) . . . . ?
C85 C86 C87 N88 4(4) . . . . ?
C86 C87 N88 C89 -3(4) . . . . ?
C86 C87 N88 Zn6 177.0(18) . . . . ?
C87 N88 C89 C90 6(4) . . . . ?
Zn6 N88 C89 C90 -175(2) . . . . ?
C86 C85 C90 C89 7(4) . . . . ?
C83 C85 C90 C89 -174(2) . . . . ?
N88 C89 C90 C85 -7(5) . . . . ?
N80 C81 C91 C92 -15(3) . . . . ?
N82 C81 C91 C92 173(2) . . . . ?
N80 C81 C91 C96 169(2) . . . . ?
N82 C81 C91 C96 -2(3) . . . . ?
C96 C91 C92 C93 -8(4) . . . . ?
C81 C91 C92 C93 177(2) . . . . ?
C91 C92 C93 N94 8(4) . . . . ?
C92 C93 N94 C95 -6(3) . . . . ?
C92 C93 N94 Zn1 177.9(16) . . . 1_454 ?
C93 N94 C95 C96 4(3) . . . . ?
Zn1 N94 C95 C96 179.9(17) 1_454 . . . ?
C92 C91 C96 C95 5(3) . . . . ?
C81 C91 C96 C95 -179.6(19) . . . . ?
N94 C95 C96 C91 -3(3) . . . . ?
C106 C101 C102 C103 0.0 . . . . ?
C101 C102 C103 C104 0.0 . . . . ?
C102 C103 C104 C105 0.0 . . . . ?
C103 C104 C105 C106 0.0 . . . . ?
C104 C105 C106 C101 0.0 . . . . ?
C104 C105 C106 N107 179(2) . . . . ?
C102 C101 C106 C105 0.0 . . . . ?
C102 C101 C106 N107 -179(2) . . . . ?
C105 C106 N107 O109 -177(3) . . . . ?
C101 C106 N107 O109 3(4) . . . . ?
C105 C106 N107 O108 -4(4) . . . . ?
C101 C106 N107 O108 176(3) . . . . ?
C206 C201 C202 C203 0.0 . . . . ?
C201 C202 C203 C204 0.0 . . . . ?
C202 C203 C204 C205 0.0 . . . . ?
C203 C204 C205 C206 0.0 . . . . ?
C204 C205 C206 C201 0.0 . . . . ?
C204 C205 C206 N207 -179(4) . . . . ?
C202 C201 C206 C205 0.0 . . . . ?
C202 C201 C206 N207 179(4) . . . . ?
C205 C206 N207 O208 4(7) . . . . ?
C201 C206 N207 O208 -175(4) . . . . ?
C205 C206 N207 O209 174(6) . . . . ?
C201 C206 N207 O209 -5(9) . . . . ?
C306 C301 C302 C303 0.0 . . . . ?
C301 C302 C303 C304 0.0 . . . . ?
C302 C303 C304 C305 0.0 . . . . ?
C303 C304 C305 C306 0.0 . . . . ?
C304 C305 C306 C301 0.0 . . . . ?
C304 C305 C306 N307 179(3) . . . . ?
C302 C301 C306 C305 0.0 . . . . ?
C302 C301 C306 N307 -179(3) . . . . ?
C305 C306 N307 O308 -8(5) . . . . ?
C301 C306 N307 O308 171(3) . . . . ?
C305 C306 N307 O309 166(4) . . . . ?
C301 C306 N307 O309 -15(5) . . . . ?
C406 C401 C402 C403 0.0 . . . . ?
C401 C402 C403 C404 0.0 . . . . ?
C402 C403 C404 C405 0.0 . . . . ?
C403 C404 C405 C406 0.0 . . . . ?
C404 C405 C406 C401 0.0 . . . . ?
C404 C405 C406 N407 175(3) . . . . ?
C402 C401 C406 C405 0.0 . . . . ?
C402 C401 C406 N407 -175(3) . . . . ?
C405 C406 N407 O408 4(5) . . . . ?
C401 C406 N407 O408 180(3) . . . . ?
C405 C406 N407 O409 -159(5) . . . . ?
C401 C406 N407 O409 16(6) . . . . ?
C506 C501 C502 C503 0.0 . . . . ?
C501 C502 C503 C504 0.0 . . . . ?
C502 C503 C504 C505 0.0 . . . . ?
C503 C504 C505 C506 0.0 . . . . ?
C504 C505 C506 C501 0.0 . . . . ?
C504 C505 C506 N507 174(7) . . . . ?
C502 C501 C506 C505 0.0 . . . . ?
C502 C501 C506 N507 -174(7) . . . . ?
C505 C506 N507 O508 11(7) . . . . ?
C501 C506 N507 O508 -175(6) . . . . ?
C505 C506 N507 O509 169(6) . . . . ?
C501 C506 N507 O509 -17(7) . . . . ?
C56B C51B C52B C53B 0.0 . . . . ?
C51B C52B C53B C54B 0.0 . . . . ?
C52B C53B C54B C55B 0.0 . . . . ?
C53B C54B C55B C56B 0.0 . . . . ?
C54B C55B C56B C51B 0.0 . . . . ?
C54B C55B C56B N57B 171(8) . . . . ?
C52B C51B C56B C55B 0.0 . . . . ?
C52B C51B C56B N57B -171(8) . . . . ?
C55B C56B N57B O58B -20(9) . . . . ?
C51B C56B N57B O58B 151(8) . . . . ?
C55B C56B N57B O59B 176(8) . . . . ?
C51B C56B N57B O59B -13(9) . . . . ?
C606 C601 C602 C603 0.0 . . . . ?
C601 C602 C603 C604 0.0 . . . . ?
C602 C603 C604 C605 0.0 . . . . ?
C603 C604 C605 C606 0.0 . . . . ?
C604 C605 C606 C601 0.0 . . . . ?
C604 C605 C606 N607 176(2) . . . . ?
C602 C601 C606 C605 0.0 . . . . ?
C602 C601 C606 N607 -176(2) . . . . ?
C605 C606 N607 O609 16(3) . . . . ?
C601 C606 N607 O609 -169(2) . . . . ?
C605 C606 N607 O608 -172(2) . . . . ?
C601 C606 N607 O608 4(3) . . . . ?
C706 C701 C702 C703 0.0 . . . . ?
C701 C702 C703 C704 0.0 . . . . ?
C702 C703 C704 C705 0.0 . . . . ?
C703 C704 C705 C706 0.0 . . . . ?
C704 C705 C706 C701 0.0 . . . . ?
C704 C705 C706 N707 174(3) . . . . ?
C702 C701 C706 C705 0.0 . . . . ?
C702 C701 C706 N707 -174(3) . . . . ?
C705 C706 N707 O708 174(4) . . . . ?
C701 C706 N707 O708 -13(5) . . . . ?
C705 C706 N707 O709 13(5) . . . . ?
C701 C706 N707 O709 -173(4) . . . . ?
C806 C801 C802 C803 0.0 . . . . ?
C801 C802 C803 C804 0.0 . . . . ?
C802 C803 C804 C805 0.0 . . . . ?
C803 C804 C805 C806 0.0 . . . . ?
C804 C805 C806 C801 0.0 . . . . ?
C804 C805 C806 N807 177(3) . . . . ?
C802 C801 C806 C805 0.0 . . . . ?
C802 C801 C806 N807 -177(2) . . . . ?
C805 C806 N807 O808 -179(4) . . . . ?
C801 C806 N807 O808 -2(4) . . . . ?
C805 C806 N807 O809 -19(4) . . . . ?
C801 C806 N807 O809 158(3) . . . . ?
C906 C901 C902 C903 0.0 . . . . ?
C901 C902 C903 C904 0.0 . . . . ?
C902 C903 C904 C905 0.0 . . . . ?
C903 C904 C905 C906 0.0 . . . . ?
C904 C905 C906 C901 0.0 . . . . ?
C904 C905 C906 N907 -179(2) . . . . ?
C902 C901 C906 C905 0.0 . . . . ?
C902 C901 C906 N907 179(2) . . . . ?
C905 C906 N907 O908 20(4) . . . . ?
C901 C906 N907 O908 -159(3) . . . . ?
C905 C906 N907 O909 -158(3) . . . . ?
C901 C906 N907 O909 23(4) . . . . ?

_refine_diff_density_max         2.915
_refine_diff_density_min         -2.841
_refine_diff_density_rms         0.324

_shelx_res_file                  
;

    mm440a.res created by SHELXL-2014/7


TITL mm440a_a.res in P2(1)/c
CELL  0.71073  35.1431  15.0391  30.6800   90.000  101.549   90.000
ZERR    4.000   0.0047   0.0020   0.0043    0.000    0.004    0.000
LATT 1
SYMM -X, 1/2+Y, 1/2-Z
SFAC C  H  N  O  Zn I
UNIT 495.61  365.01  130.60  69.20  24  58.81

L.S. 20
ACTA
ABIN
OMIT     0   3   4
OMIT     0   2   5
OMIT     1   3   0
OMIT     4   0   4
OMIT     0   0   2
OMIT     2   2   3
OMIT     5   3   4
OMIT    -7   5   1
OMIT     4   4   7
OMIT     4   0   6
OMIT   -12   2   2
BOND $H
FMAP 2
ISOR 0.01 C91 > C96 C67 C75 C29 C11 C14 C26 I23 C44 C74 C81 I25 I26
ISOR 0.01 C39 C42
ISOR I2 I1 Zn1

DELU 0.01 C201 > O409 C601 > LAST
ISOR 0.005 C501 > O59B
DELU 0.01 C201 > LAST

DELU 0.01 Zn1 I1 I2

RIGU 0.01 C501 > O59B
OMIT 0

EADP Zn2 Zn2B
EADP I3 I3B
EADP I4 I4B

EADP Zn2 Zn2C
EADP I3 I3C
EADP I4 I4C

EADP Zn3 Zn3B
EADP I5 I5B
EADP I6 I6B

EADP Zn4 Zn4B
EADP I7 I7B
EADP I8 I8B

FREE Zn4B C50
FREE Zn2B C6
FREE Zn2C C6
FREE Zn2C C2

ISOR I23 > I30
DELU I23 > I30

SADI 0.01 I21 I22 I23 I24 I25 I26 I27 I28 I29 I30

LIST 4

PLAN 200

SIZE 0.19 0.21 0.37

SUMP 1 0.001 1 5 1 9 1 10
SUMP 1 0.001 1 4 1 12 1 13
CONF

TEMP -73.150

WGHT    0.040000 1585.000000
BASF   0.05302
FVAR       1.01611   0.89628   0.94807   0.44153   0.42347   0.93058   0.95385
FVAR       0.84494   0.49742   0.07925   1.00000   0.12692   0.43238
PART 1
ZN1   5    0.868701    0.160468    1.064030    11.00000    0.02994    0.02508 =
         0.02298   -0.00408   -0.01136    0.00304
I1    6    0.882961    0.166840    0.986576    11.00000    0.05032    0.06694 =
         0.03194   -0.01163   -0.00340    0.01027
I2    6    0.851301    0.017422    1.100343    11.00000    0.05870    0.02519 =
         0.06002    0.00711   -0.00774   -0.00059

PART 3
ZN2   5    0.570298    0.384990    1.235711   131.00000    0.05108    0.02075 =
         0.05613    0.00077    0.02958   -0.00015
I3    6    0.509878    0.479281    1.207704   131.00000    0.06964    0.04944 =
         0.12369    0.03490    0.05364    0.02722
I4    6    0.606660    0.401193    1.315276   131.00000    0.12007    0.04813 =
         0.04754   -0.01530    0.02504   -0.02615

PART 4
SAME 0.02 Zn2 I3 I4
ZN2B  5    0.558575    0.387662    1.223896    41.00000    0.05108    0.02075 =
         0.05613    0.00077    0.02958   -0.00015
I3B   6    0.496441    0.460178    1.182388    41.00000    0.06964    0.04944 =
         0.12369    0.03490    0.05364    0.02722
I4B   6    0.587666    0.415039    1.304770    41.00000    0.12007    0.04813 =
         0.04754   -0.01530    0.02504   -0.02615

PART 5
SAME 0.02 Zn2 I3 I4
ZN2C  5    0.590017    0.382536    1.220863   121.00000    0.05108    0.02075 =
         0.05613    0.00077    0.02958   -0.00015
I3C   6    0.530091    0.480787    1.195853   121.00000    0.06964    0.04944 =
         0.12369    0.03490    0.05364    0.02722
I4C   6    0.631075    0.405502    1.298095   121.00000    0.12007    0.04813 =
         0.04754   -0.01530    0.02504   -0.02615

PART 6

ZN3   5    0.663352    0.865178    0.908143    31.00000    0.05493    0.02893 =
         0.02444    0.00140   -0.01333   -0.00600
I5    6    0.632534    0.991226    0.943784    31.00000    0.07213    0.03404 =
         0.06199   -0.00222    0.00031    0.00349
I6    6    0.721756    0.888933    0.872358    31.00000    0.06364    0.07165 =
         0.03799    0.00043   -0.00199   -0.02558
PART 7
SAME 0.02 Zn3 I5 I6
ZN3B  5    0.653310    0.880750    0.928676   -31.00000    0.05493    0.02893 =
         0.02444    0.00140   -0.01333   -0.00600
I5B   6    0.626122    1.001891    0.970921   -31.00000    0.07213    0.03404 =
         0.06199   -0.00222    0.00031    0.00349
I6B   6    0.703109    0.913797    0.881729   -31.00000    0.06364    0.07165 =
         0.03799    0.00043   -0.00199   -0.02558

PART 8
ZN4   5    0.383092    0.840267    0.544905    21.00000    0.03188    0.03085 =
         0.04686    0.00700   -0.00912   -0.00335
I7    6    0.397868    0.831951    0.466699    21.00000    0.06651    0.09796 =
         0.05407    0.02302    0.00937    0.01430
I8    6    0.366999    0.984648    0.581136    21.00000    0.07151    0.03622 =
         0.07931   -0.00358   -0.01162    0.01528
PART 9
SAME 0.02 Zn4 I7 I8
ZN4B  5    0.364819    0.846250    0.573728   -21.00000    0.03188    0.03085 =
         0.04686    0.00700   -0.00912   -0.00335
I7B   6    0.380073    0.841306    0.496132   -21.00000    0.06651    0.09796 =
         0.05407    0.02302    0.00937    0.01430
I8B   6    0.348850    0.990704    0.608944   -21.00000    0.07151    0.03622 =
         0.07931   -0.00358   -0.01162    0.01528

PART 0

ZN5   5    0.160366    0.126568    0.417817    11.00000    0.04159    0.02366 =
         0.02395   -0.00167   -0.01426    0.00222
I9    6    0.129574    0.011102    0.460164    11.00000    0.07045    0.03148 =
         0.05336    0.00147   -0.00223   -0.01330
I10   6    0.212695    0.100877    0.372225    11.00000    0.05468    0.05564 =
         0.04561   -0.01172    0.00108    0.00856
ZN6   5    0.086182    0.870785    0.232437    11.00000    0.04310    0.01953 =
         0.03213    0.00160    0.00970   -0.00552
I11   6    0.131653    0.893208    0.307570    11.00000    0.06723    0.04207 =
         0.03533   -0.00682   -0.00063   -0.00907
I12   6    0.026218    0.969163    0.209574    11.00000    0.04773    0.03622 =
         0.05926    0.01195    0.01922    0.00806
I21   6    0.519524    0.286468    0.542810    11.00000    0.10473    0.14638 =
         0.10383   -0.02053    0.01849   -0.00898
I22   6    0.455023    0.381336    0.554292    11.00000    0.09466    0.12216 =
         0.09854   -0.02914    0.00465   -0.01167
PART 10

I23   6    0.199942    0.273869    0.316623   -61.00000    0.05990    0.05782 =
         0.06454    0.00323    0.01222    0.00882
I24   6    0.178897    0.430149    0.271176   -61.00000    0.05052    0.08409 =
         0.18388    0.06383    0.04936    0.03689
PART 11

I25   6    0.306077    0.277580    0.172069   -71.00000    0.05329    0.05108 =
         0.06934   -0.01058   -0.01882   -0.01092
I26   6    0.327053    0.434752    0.216679   -71.00000    0.08398    0.06402 =
         0.09356   -0.02516   -0.00298   -0.02609
PART 12
I27   6    0.778679    0.394738    0.228366   -81.00000    0.33005    0.04716 =
         0.30511    0.02905    0.09633    0.03726
I28   6    0.719612    0.399307    0.275330   -81.00000    0.23826    0.05610 =
         0.31911   -0.03345    0.04426   -0.01434
PART 13
I29   6    0.608496    0.298737    0.575205   101.00000    0.15558    0.13945 =
         0.16816    0.03892   -0.10945    0.00128
I30   6    0.617472    0.433335    0.637455   101.00000    0.10309    0.26265 =
         0.08352    0.01615   -0.00927    0.01778
PART 0

N1    3    0.601449    0.413027    1.187723    11.00000    0.06316    0.03189 =
         0.06775   -0.00660   -0.01145    0.00467
C2    1    0.601810    0.488100    1.166501    11.00000    0.05266    0.07164 =
         0.10902    0.03610    0.02127    0.03168
AFIX  43
H2    2    0.584449    0.533465    1.171721    11.00000   -1.20000
AFIX   0
C3    1    0.625206    0.505617    1.137623    11.00000    0.09050    0.06218 =
         0.08501    0.04946    0.06799    0.04103
AFIX  43
H3    2    0.621793    0.559565    1.121193    11.00000   -1.20000
AFIX   0
C4    1    0.653816    0.447584    1.131333    11.00000    0.02887    0.06216 =
         0.03982    0.02888    0.00783    0.00904
C5    1    0.655159    0.371069    1.155495    11.00000    0.02784    0.04473 =
         0.03618   -0.00480   -0.00008    0.00461
AFIX  43
H5    2    0.674762    0.328447    1.153799    11.00000   -1.20000
AFIX   0
C6    1    0.628875    0.353864    1.182297    11.00000    0.06308    0.04578 =
         0.05665    0.00373    0.00695    0.00582
AFIX  43
H6    2    0.630155    0.298489    1.197421    11.00000   -1.20000
AFIX   0
C7    1    0.678096    0.466126    1.100940    11.00000    0.04072    0.04918 =
         0.03543    0.00203   -0.02409   -0.00372
N8    3    0.671842    0.536006    1.074258    11.00000    0.02332    0.02783 =
         0.04521    0.00604   -0.00558    0.00563
C9    1    0.692946    0.540348    1.045418    11.00000    0.03876    0.03749 =
         0.01607    0.00383   -0.00002    0.03027
N10   3    0.721920    0.483906    1.038743    11.00000    0.01712    0.05121 =
         0.02733   -0.00745   -0.00607    0.00797
C11   1    0.727530    0.416775    1.069811    11.00000    0.02199    0.02686 =
         0.03771   -0.00772    0.00611    0.00956
N12   3    0.706742    0.403259    1.098987    11.00000    0.01504    0.03006 =
         0.04921    0.00264    0.00856    0.00978
C13   1    0.761098    0.356459    1.065113    11.00000    0.02447    0.03831 =
         0.04214    0.00107    0.00684    0.00272
C14   1    0.778315    0.358035    1.032104    11.00000    0.03947    0.04541 =
         0.03082    0.00849    0.00448    0.01320
AFIX  43
H14   2    0.769300    0.397003    1.007866    11.00000   -1.20000
AFIX   0
C15   1    0.810949    0.301829    1.031302    11.00000    0.03782    0.05175 =
         0.03688    0.00061    0.00479    0.01205
AFIX  43
H15   2    0.823624    0.304191    1.006730    11.00000   -1.20000
AFIX   0
N16   3    0.823674    0.246270    1.064727    11.00000    0.03415    0.01798 =
         0.02856    0.00830   -0.00387    0.00976
C17   1    0.804805    0.246040    1.099375    11.00000    0.09419    0.04578 =
         0.03314    0.02095   -0.00028    0.03318
AFIX  43
H17   2    0.813736    0.208210    1.124105    11.00000   -1.20000
AFIX   0
C18   1    0.773258    0.299190    1.099261    11.00000    0.06077    0.03170 =
         0.00803    0.00729    0.00648    0.01671
AFIX  43
H18   2    0.759790    0.296061    1.123154    11.00000   -1.20000
AFIX   0
C19   1    0.688998    0.620487    1.013089    11.00000    0.05360    0.03728 =
         0.00942    0.00362   -0.00949   -0.01673
C20   1    0.654998    0.671389    1.008836    11.00000    0.03965    0.04845 =
         0.04271    0.01184    0.00085    0.00857
AFIX  43
H20   2    0.635944    0.658467    1.025947    11.00000   -1.20000
AFIX   0
C21   1    0.650365    0.739256    0.979600    11.00000    0.03294    0.05348 =
         0.04199    0.00943    0.00274   -0.00116
AFIX  43
H21   2    0.627289    0.773489    0.976866    11.00000   -1.20000
AFIX   0
N22   3    0.674970    0.762190    0.954560    11.00000    0.04392    0.03487 =
         0.02550    0.00480   -0.01075    0.00778
C23   1    0.707642    0.716135    0.958706    11.00000    0.07970    0.03227 =
         0.01125   -0.00631   -0.00703    0.00214
AFIX  43
H23   2    0.725926    0.730622    0.940822    11.00000   -1.20000
AFIX   0
C24   1    0.715446    0.645132    0.989807    11.00000    0.02261    0.03911 =
         0.06361    0.01059    0.00988    0.01619
AFIX  43
H24   2    0.739676    0.615039    0.994029    11.00000   -1.20000
AFIX   0
N25   3    0.624524    0.797373    0.859967    11.00000    0.03899    0.06138 =
         0.03335   -0.00156   -0.00428   -0.00978
C26   1    0.601621    0.842747    0.829711    11.00000    0.07891    0.06107 =
         0.06577    0.00250    0.00026   -0.00660
AFIX  43
H26   2    0.599455    0.905169    0.833292    11.00000   -1.20000
AFIX   0
C27   1    0.579117    0.799891    0.790292    11.00000    0.09500    0.01856 =
         0.06087    0.01250   -0.01958    0.01276
AFIX  43
H27   2    0.562311    0.833677    0.768306    11.00000   -1.20000
AFIX   0
C28   1    0.582648    0.710376    0.785575    11.00000    0.03611    0.03165 =
         0.04778    0.02016    0.00230   -0.00044
C29   1    0.603778    0.669144    0.821510    11.00000    0.06099    0.03905 =
         0.05150   -0.00251   -0.00202    0.00582
AFIX  43
H29   2    0.604503    0.606000    0.821421    11.00000   -1.20000
AFIX   0
C30   1    0.624559    0.713104    0.858661    11.00000    0.15085    0.01925 =
         0.10775   -0.00138   -0.08780   -0.00132
AFIX  43
H30   2    0.638731    0.680076    0.882975    11.00000   -1.20000
AFIX   0
C31   1    0.561813    0.660498    0.746534    11.00000    0.11639    0.04900 =
         0.03629   -0.01168   -0.02053   -0.02683
N32   3    0.536155    0.706937    0.716431    11.00000    0.03615    0.03794 =
         0.04820   -0.00012   -0.02779    0.00215
C33   1    0.516516    0.653672    0.682451    11.00000    0.04797    0.03969 =
         0.04335    0.00218   -0.00054   -0.00321
N34   3    0.521364    0.568117    0.678417    11.00000    0.05541    0.01994 =
         0.05555   -0.01526    0.00215    0.00009
C35   1    0.547310    0.532415    0.711416    11.00000    0.08465    0.02436 =
         0.07565    0.01722    0.03357    0.02701
N36   3    0.569071    0.576024    0.744599    11.00000    0.05115    0.01914 =
         0.05791   -0.01687   -0.02377    0.01170
C37   1    0.488946    0.698878    0.649870    11.00000    0.03366    0.04681 =
         0.03895   -0.00653   -0.01340    0.00973
C38   1    0.477181    0.785647    0.653786    11.00000    0.07229    0.05868 =
         0.06105   -0.00356   -0.04023   -0.03076
AFIX  43
H38   2    0.490270    0.818186    0.678892    11.00000   -1.20000
AFIX   0
C39   1    0.448271    0.829498    0.624748    11.00000    0.05234    0.03424 =
         0.04612   -0.00782    0.00584   -0.00398
AFIX  43
H39   2    0.442094    0.889895    0.629183    11.00000   -1.20000
AFIX   0
N40   3    0.428288    0.780172    0.588072    11.00000    0.04022    0.04536 =
         0.05481    0.00413   -0.02470    0.00133
C41   1    0.438777    0.700530    0.583183    11.00000    0.05767    0.04444 =
         0.05619   -0.02576   -0.03939    0.01700
AFIX  43
H41   2    0.424124    0.668215    0.558906    11.00000   -1.20000
AFIX   0
C42   1    0.469030    0.656748    0.609362    11.00000    0.07109    0.06558 =
         0.07035   -0.00384    0.00412    0.00845
AFIX  43
H42   2    0.476815    0.599725    0.601090    11.00000   -1.20000
AFIX   0
C43   1    0.552056    0.434927    0.711123    11.00000    0.05513    0.05686 =
         0.05273   -0.01189   -0.01098    0.00942
C44   1    0.528472    0.375728    0.682868    11.00000    0.06834    0.05886 =
         0.06604   -0.00673    0.00335    0.00388
AFIX  43
H44   2    0.509566    0.399898    0.659343    11.00000   -1.20000
AFIX   0
C45   1    0.530716    0.285500    0.686725    11.00000    0.08136    0.03202 =
         0.15298   -0.00818   -0.06009    0.01534
AFIX  43
H45   2    0.513826    0.248906    0.666186    11.00000   -1.20000
AFIX   0
N46   3    0.557030    0.248273    0.719841    11.00000    0.11709    0.02568 =
         0.07309   -0.00997    0.03105    0.00069
C47   1    0.578971    0.300260    0.750365    11.00000    0.07150    0.05571 =
         0.05476   -0.01490   -0.00850    0.01996
AFIX  43
H47   2    0.596378    0.273049    0.774339    11.00000   -1.20000
AFIX   0
C48   1    0.577212    0.393421    0.748262    11.00000    0.13840    0.03672 =
         0.04927   -0.01230   -0.01286    0.01390
AFIX  43
H48   2    0.592413    0.428514    0.771032    11.00000   -1.20000
AFIX   0
N49   3    0.336158    0.755181    0.545330    11.00000    0.05252    0.03421 =
         0.04143   -0.00088   -0.00125    0.00720
C50   1    0.326899    0.749841    0.585184    11.00000    0.05413    0.07783 =
         0.04153   -0.02586    0.00317   -0.03565
AFIX  43
H50   2    0.342261    0.779296    0.609993    11.00000   -1.20000
AFIX   0
C51   1    0.292185    0.697207    0.590614    11.00000    0.05693    0.08416 =
         0.04155   -0.00509   -0.00170   -0.03071
AFIX  43
H51   2    0.283575    0.694422    0.618027    11.00000   -1.20000
AFIX   0
C52   1    0.273164    0.652171    0.552476    11.00000    0.03795    0.01891 =
         0.02229   -0.00600    0.00128   -0.00178
C53   1    0.285293    0.657619    0.513792    11.00000    0.03334    0.03314 =
         0.03042   -0.00165   -0.00432   -0.00589
AFIX  43
H53   2    0.273347    0.622989    0.488895    11.00000   -1.20000
AFIX   0
C54   1    0.316038    0.715620    0.510855    11.00000    0.04051    0.03779 =
         0.03975    0.00098   -0.00471   -0.00681
AFIX  43
H54   2    0.322260    0.726139    0.482559    11.00000   -1.20000
AFIX   0
C55   1    0.239391    0.592101    0.556853    11.00000    0.02646    0.03005 =
         0.03015   -0.00774    0.00965    0.00907
N56   3    0.220621    0.608811    0.589912    11.00000    0.03049    0.02132 =
         0.05073   -0.00372    0.00332   -0.00357
C57   1    0.192638    0.556418    0.593153    11.00000    0.03091    0.03259 =
         0.01340   -0.00010   -0.01255    0.00425
N58   3    0.182912    0.483575    0.568044    11.00000    0.02895    0.01991 =
         0.02874    0.01248    0.00107   -0.00088
C59   1    0.204380    0.469233    0.537052    11.00000    0.02422    0.04586 =
         0.00482    0.00276    0.00205    0.00606
N60   3    0.231847    0.523703    0.527705    11.00000    0.04156    0.02222 =
         0.03682   -0.00002   -0.00863   -0.00961
C61   1    0.168183    0.575380    0.624343    11.00000    0.01371    0.03128 =
         0.04674   -0.00337    0.00565   -0.00194
C62   1    0.178173    0.633509    0.661451    11.00000    0.05488    0.03301 =
         0.02889   -0.00929    0.01293    0.00021
AFIX  43
H62   2    0.202508    0.663167    0.665782    11.00000   -1.20000
AFIX   0
C63   1    0.155757    0.648458    0.689957    11.00000    0.02767    0.04497 =
         0.02724   -0.02075    0.00864   -0.02554
AFIX  43
H63   2    0.164919    0.686654    0.714475    11.00000   -1.20000
AFIX   0
N64   3    0.118678    0.610349    0.685813    11.00000    0.03111    0.02778 =
         0.04604    0.01194   -0.00955   -0.00022
C65   1    0.109180    0.554946    0.650057    11.00000    0.01567    0.03893 =
         0.03054    0.00103   -0.01008   -0.00509
AFIX  43
H65   2    0.084563    0.526499    0.645481    11.00000   -1.20000
AFIX   0
C66   1    0.131845    0.537780    0.621096    11.00000    0.03471    0.04264 =
         0.01834   -0.01242   -0.00124    0.00784
AFIX  43
H66   2    0.122655    0.498063    0.597230    11.00000   -1.20000
AFIX   0
C67   1    0.196325    0.386954    0.508973    11.00000    0.03339    0.03077 =
         0.03490    0.00801    0.00002    0.01341
C68   1    0.168729    0.325033    0.517669    11.00000    0.04050    0.04123 =
         0.02597   -0.01240    0.01049   -0.02280
AFIX  43
H68   2    0.155771    0.335095    0.541586    11.00000   -1.20000
AFIX   0
C69   1    0.160607    0.252167    0.492537    11.00000    0.03879    0.06461 =
         0.02168    0.00743   -0.00563   -0.00449
AFIX  43
H69   2    0.140902    0.212929    0.498009    11.00000   -1.20000
AFIX   0
N70   3    0.178889    0.233572    0.460891    11.00000    0.03391    0.02381 =
         0.03365    0.01574   -0.00963   -0.00440
C71   1    0.206637    0.286871    0.452652    11.00000    0.05307    0.03274 =
         0.00981   -0.00857    0.00597   -0.00929
AFIX  43
H71   2    0.220244    0.271294    0.429940    11.00000   -1.20000
AFIX   0
C72   1    0.216682    0.368185    0.477431    11.00000    0.04668    0.01920 =
         0.03303   -0.01277   -0.01147   -0.00407
AFIX  43
H72   2    0.236648    0.406376    0.471703    11.00000   -1.20000
AFIX   0
N73   3    0.116384    0.187233    0.371639    11.00000    0.06262    0.01552 =
         0.03474    0.00126    0.00364    0.00383
C74   1    0.095078    0.145256    0.338133    11.00000    0.04168    0.02805 =
         0.02871   -0.00216   -0.00751   -0.00482
AFIX  43
H74   2    0.094413    0.082149    0.339123    11.00000   -1.20000
AFIX   0
C75   1    0.073768    0.186803    0.301871    11.00000    0.03497    0.01844 =
         0.02397    0.00231   -0.00863    0.00634
AFIX  43
H75   2    0.059175    0.152743    0.278231    11.00000   -1.20000
AFIX   0
C76   1    0.073408    0.278698    0.299517    11.00000    0.03710    0.03055 =
         0.02427   -0.00148   -0.01493    0.00362
C77   1    0.093230    0.322204    0.336666    11.00000    0.07985    0.02152 =
         0.03498   -0.00242   -0.03487   -0.01233
AFIX  43
H77   2    0.091024    0.385008    0.338377    11.00000   -1.20000
AFIX   0
C78   1    0.116047    0.277653    0.371249    11.00000    0.06559    0.04556 =
         0.01526    0.00295   -0.00880   -0.01171
AFIX  43
H78   2    0.131610    0.309878    0.394924    11.00000   -1.20000
AFIX   0
C79   1    0.052251    0.327989    0.259093    11.00000    0.04768    0.01172 =
         0.03021    0.00491   -0.02161   -0.00573
N80   3    0.027076    0.288899    0.230610    11.00000    0.02218    0.02588 =
         0.03817   -0.00420   -0.01490   -0.00944
C81   1    0.009873    0.337925    0.195986    11.00000    0.02747    0.01655 =
         0.02778    0.00488    0.00128   -0.00447
N82   3    0.017192    0.424519    0.190646    11.00000    0.04045    0.02459 =
         0.02648    0.00734   -0.00270   -0.00054
C83   1    0.045449    0.457328    0.221689    11.00000    0.01923    0.04370 =
         0.05096   -0.00509   -0.02037    0.00858
N84   3    0.065007    0.414475    0.256948    11.00000    0.04141    0.02296 =
         0.02147    0.00212    0.00182   -0.00660
C85   1    0.054786    0.558222    0.222324    11.00000    0.02139    0.02910 =
         0.02155    0.00043   -0.00823   -0.00944
C86   1    0.032015    0.615071    0.194832    11.00000    0.06042    0.03754 =
         0.03539    0.00535   -0.00329   -0.00384
AFIX  43
H86   2    0.010879    0.593001    0.173278    11.00000   -1.20000
AFIX   0
C87   1    0.039414    0.707229    0.197906    11.00000    0.03162    0.02432 =
         0.04463    0.02244   -0.00706   -0.00015
AFIX  43
H87   2    0.022476    0.747566    0.179651    11.00000   -1.20000
AFIX   0
N88   3    0.069503    0.736644    0.225823    11.00000    0.01052    0.02845 =
         0.05549    0.01151   -0.00639    0.00309
C89   1    0.092096    0.678953    0.252979    11.00000    0.05150    0.03195 =
         0.04745   -0.00074   -0.01623   -0.00788
AFIX  43
H89   2    0.112544    0.702642    0.274912    11.00000   -1.20000
AFIX   0
C90   1    0.087595    0.587606    0.251156    11.00000    0.03953    0.01798 =
         0.08156   -0.00633   -0.01492    0.00253
AFIX  43
H90   2    0.105708    0.548182    0.268431    11.00000   -1.20000
AFIX   0
C91   1   -0.024216    0.294892    0.164409    11.00000    0.02410    0.02253 =
         0.01441    0.00221   -0.00945   -0.00135
C92   1   -0.029347    0.209026    0.166333    11.00000    0.03268    0.03664 =
         0.02955    0.00862   -0.01160    0.00274
AFIX  43
H92   2   -0.011267    0.173838    0.186277    11.00000   -1.20000
AFIX   0
C93   1   -0.061729    0.168423    0.138812    11.00000    0.03887    0.02776 =
         0.03048   -0.00029    0.00019   -0.00086
AFIX  43
H93   2   -0.067502    0.107557    0.142650    11.00000   -1.20000
AFIX   0
N94   3   -0.084417    0.217852    0.106830    11.00000    0.02322    0.02120 =
         0.02289    0.00226   -0.01107   -0.00432
C95   1   -0.078542    0.302162    0.104269    11.00000    0.03175    0.02152 =
         0.02942    0.00396   -0.01683    0.00258
AFIX  43
H95   2   -0.095755    0.336293    0.082837    11.00000   -1.20000
AFIX   0
C96   1   -0.046846    0.345731    0.132781    11.00000    0.02995    0.02217 =
         0.03154   -0.01143   -0.00709   -0.00688
AFIX  43
H96   2   -0.041835    0.407267    0.129771    11.00000   -1.20000
AFIX  66

C101  1   -0.007320    0.129282   -0.010604    11.00000    0.04812    0.07738 =
         0.06372   -0.01439    0.00035   -0.00249
AFIX  43
H101  2   -0.028193    0.151911    0.001551    11.00000   -1.20000
AFIX  65
C102  1   -0.012239    0.114866   -0.056142    11.00000    0.16823    0.12466 =
         0.05372   -0.00229    0.01009   -0.09573
AFIX  43
H102  2   -0.036474    0.127642   -0.075110    11.00000   -1.20000
AFIX  65
C103  1    0.018301    0.081756   -0.073927    11.00000    0.26390    0.06144 =
         0.06203    0.00954    0.01834   -0.00559
AFIX  43
H103  2    0.014939    0.071903   -0.105050    11.00000   -1.20000
AFIX  65
C104  1    0.053761    0.063062   -0.046173    11.00000    0.19296    0.06020 =
         0.11413    0.02510    0.12543    0.05075
AFIX  43
H104  2    0.074634    0.040433   -0.058329    11.00000   -1.20000
AFIX  65
C105  1    0.058680    0.077478   -0.000635    11.00000    0.08485    0.04908 =
         0.13879    0.03463    0.06614    0.01079
AFIX  43
H105  2    0.082916    0.064702    0.018333    11.00000   -1.20000
AFIX  65
C106  1    0.028140    0.110588    0.017150    11.00000    0.03650    0.04859 =
         0.05263    0.00326    0.00431   -0.00945
AFIX   0
N107  3    0.033091    0.124704    0.064341    11.00000    0.10092    0.06117 =
         0.06520    0.00646   -0.03309   -0.02076
O108  4    0.064028    0.101837    0.086627    11.00000    0.10058    0.15011 =
         0.08402    0.00683   -0.05202    0.02353
O109  4    0.005322    0.149996    0.078838    11.00000    0.08234    0.14874 =
         0.14992   -0.05094    0.02112    0.03162

SAME 0.01 C101 > O109
PART 14
AFIX  66
C201  1    0.313462    0.478318    0.241957    71.00000    0.06022    0.12668 =
         0.08351    0.02174   -0.00709    0.00337
AFIX  43
H201  2    0.321638    0.506812    0.269900    71.00000   -1.20000
AFIX  65
C202  1    0.308319    0.386661    0.239974    71.00000    0.14010    0.12399 =
         0.08150    0.01338    0.03141    0.00776
AFIX  43
H202  2    0.312979    0.352510    0.266562    71.00000   -1.20000
AFIX  65
C203  1    0.296356    0.344970    0.199089    71.00000    0.27659    0.15674 =
         0.10209   -0.02866    0.09535   -0.01444
AFIX  43
H203  2    0.292841    0.282326    0.197734    71.00000   -1.20000
AFIX  65
C204  1    0.289537    0.394937    0.160187    71.00000    0.10710    0.28320 =
         0.07736   -0.00909    0.01008    0.01073
AFIX  43
H204  2    0.281361    0.366443    0.132244    71.00000   -1.20000
AFIX  65
C205  1    0.294680    0.486595    0.162169    71.00000    0.21559    0.27004 =
         0.08898    0.09110   -0.03259    0.04348
AFIX  43
H205  2    0.290020    0.520744    0.135581    71.00000   -1.20000
AFIX  65
C206  1    0.306643    0.528286    0.203054    71.00000    0.07139    0.16396 =
         0.13626    0.06932   -0.00853    0.03084
AFIX   0
N207  3    0.311610    0.623286    0.205842    71.00000    0.22338    0.14380 =
         0.27269    0.09457    0.14333    0.10233
O208  4    0.302525    0.664425    0.171343    71.00000    0.28584    0.21324 =
         0.30815    0.15617    0.19992    0.10253
O209  4    0.318867    0.655753    0.242841    71.00000    0.32147    0.11723 =
         0.32460    0.05436   -0.03291    0.00369
PART 15
SAME 0.01 C101 > O109
AFIX  66
C301  1    0.205860    0.472551    0.216331    61.00000    0.22389    0.16017 =
         0.13177   -0.01377    0.03691    0.07266
AFIX  43
H301  2    0.215591    0.494826    0.191724    61.00000   -1.20000
AFIX  65
C302  1    0.200100    0.381735    0.220404    61.00000    0.12356    0.17776 =
         0.14165   -0.13450    0.03933   -0.05887
AFIX  43
H302  2    0.205894    0.341942    0.198580    61.00000   -1.20000
AFIX  65
C303  1    0.185861    0.349144    0.256408    61.00000    0.11514    0.19453 =
         0.16433   -0.05183    0.02041   -0.01609
AFIX  43
H303  2    0.181924    0.287075    0.259191    61.00000   -1.20000
AFIX  65
C304  1    0.177383    0.407367    0.288339    61.00000    0.08735    0.16146 =
         0.13323   -0.02109    0.06092   -0.07995
AFIX  43
H304  2    0.167652    0.385091    0.312946    61.00000   -1.20000
AFIX  65
C305  1    0.183143    0.498182    0.284266    61.00000    0.04004    0.14784 =
         0.17499    0.01003    0.04952   -0.02056
AFIX  43
H305  2    0.177348    0.537975    0.306090    61.00000   -1.20000
AFIX  65
C306  1    0.197381    0.530775    0.248263    61.00000    0.06111    0.08605 =
         0.09182    0.01238   -0.00578    0.02216
AFIX   0

N307  3    0.203088    0.624861    0.243738    61.00000    0.07009    0.08775 =
         0.18245    0.05345   -0.02005    0.03242
O308  4    0.190737    0.672204    0.269716    61.00000    0.15544    0.06517 =
         0.28628    0.03266    0.03380    0.05436
O309  4    0.222353    0.649443    0.217356    61.00000    0.18081    0.16292 =
         0.15511    0.02902   -0.01460   -0.08607
PART 0
SAME 0.01 C101 > O109
AFIX  66
C401  1    0.142240    1.023954    0.608350    11.00000    0.16670    0.14063 =
         0.45104    0.16204    0.16332    0.04976
AFIX  43
H401  2    0.137891    1.086306    0.608245    11.00000   -1.20000
AFIX  65
C402  1    0.117690    0.966814    0.625279    11.00000    0.19483    0.19516 =
         0.06349    0.02871    0.02450   -0.08686
AFIX  43
H402  2    0.096560    0.990113    0.636746    11.00000   -1.20000
AFIX  65
C403  1    0.124054    0.875583    0.625433    11.00000    0.28124    0.16837 =
         0.15530    0.03770   -0.08723   -0.15246
AFIX  43
H403  2    0.107275    0.836531    0.637003    11.00000   -1.20000
AFIX  65
C404  1    0.154970    0.841492    0.608657    11.00000    0.48107    0.09682 =
         0.04496    0.00877   -0.07649   -0.01432
AFIX  43
H404  2    0.159319    0.779140    0.608762    11.00000   -1.20000
AFIX  65
C405  1    0.179521    0.898631    0.591727    11.00000    0.25124    0.16034 =
         0.15811   -0.05668   -0.05057    0.03201
AFIX  43
H405  2    0.200650    0.875331    0.580261    11.00000   -1.20000
AFIX  65
C406  1    0.173156    0.989862    0.591573    11.00000    0.13107    0.15038 =
         0.05846    0.04055   -0.00847    0.00774
AFIX   0

N407  3    0.200121    1.049723    0.577147    11.00000    0.10216    0.29905 =
         0.05314   -0.01479   -0.01301   -0.07600
O408  4    0.226411    1.014774    0.563094    11.00000    0.15226    0.49178 =
         0.10250   -0.07049    0.03326   -0.04828
O409  4    0.199910    1.126472    0.589435    11.00000    0.14468    0.24559 =
         0.71774   -0.04453    0.14339   -0.10821
AFIX  66

PART 16
SAME 0.01 C101 > O109
C501  1    0.572936    0.614159    0.581045    51.00000    0.12553    0.12578 =
         0.12508    0.00059    0.02503    0.00008
AFIX  43
H501  2    0.559709    0.656722    0.560601    51.00000   -1.20000
AFIX  65
C502  1    0.568529    0.523935    0.571540    51.00000    0.12681    0.12679 =
         0.12693    0.00015    0.02466   -0.00012
AFIX  43
H502  2    0.552290    0.504834    0.544599    51.00000   -1.20000
AFIX  65
C503  1    0.587882    0.461658    0.601453    51.00000    0.12593    0.12575 =
         0.12570    0.00036    0.02559   -0.00041
AFIX  43
H503  2    0.584871    0.399994    0.594956    51.00000   -1.20000
AFIX  65
C504  1    0.611642    0.489604    0.640871    51.00000    0.12525    0.12596 =
         0.12576   -0.00006    0.02562   -0.00022
AFIX  43
H504  2    0.624869    0.447040    0.661316    51.00000   -1.20000
AFIX  65
C505  1    0.616049    0.579828    0.650377    51.00000    0.12477    0.12569 =
         0.12509    0.00026    0.02582   -0.00045
AFIX  43
H505  2    0.632288    0.598928    0.677318    51.00000   -1.20000
AFIX  65
C506  1    0.596696    0.642106    0.620465    51.00000    0.12668    0.12744 =
         0.12676    0.00031    0.02490   -0.00044
AFIX   0
N507  3    0.598103    0.735229    0.631849    51.00000    0.12713    0.12670 =
         0.12751   -0.00003    0.02544   -0.00077
O508  4    0.621564    0.755173    0.665190    51.00000    0.12861    0.12906 =
         0.12803   -0.00005    0.02554   -0.00078
O509  4    0.585687    0.786861    0.601814    51.00000    0.13351    0.13102 =
         0.13304    0.00262    0.02255   -0.00210

PART 17

SAME 0.01 C101 > O109
AFIX  66
C51B  1    0.602727    0.538076    0.590029    91.00000    0.23138    0.23119 =
         0.23140   -0.00050    0.04623    0.00002
AFIX  43
H51B  2    0.590860    0.566924    0.563193    91.00000   -1.20000
AFIX  65
C52B  1    0.606882    0.446142    0.591068    91.00000    0.23084    0.23095 =
         0.23087   -0.00012    0.04630    0.00014
AFIX  43
H52B  2    0.597856    0.412157    0.564943    91.00000   -1.20000
AFIX  65
C53B  1    0.624244    0.403934    0.630333    91.00000    0.23113    0.23112 =
         0.23102   -0.00008    0.04638   -0.00009
AFIX  43
H53B  2    0.627084    0.341101    0.631043    91.00000   -1.20000
AFIX  65
C54B  1    0.637451    0.453659    0.668559    91.00000    0.23054    0.23085 =
         0.23047    0.00003    0.04640   -0.00018
AFIX  43
H54B  2    0.649317    0.424811    0.695394    91.00000   -1.20000
AFIX  65
C55B  1    0.633295    0.545593    0.667520    91.00000    0.23117    0.23107 =
         0.23112    0.00036    0.04632    0.00023
AFIX  43
H55B  2    0.642321    0.579578    0.693646    91.00000   -1.20000
AFIX  65
C56B  1    0.615933    0.587803    0.628256    91.00000    0.23072    0.23078 =
         0.23093   -0.00018    0.04618    0.00001
AFIX   0
N57B  3    0.606560    0.681073    0.628569    91.00000    0.23027    0.23048 =
         0.23043    0.00003    0.04615   -0.00017
O58B  4    0.604363    0.711815    0.664554    91.00000    0.22967    0.22949 =
         0.22934    0.00033    0.04612   -0.00155
O59B  4    0.593416    0.715735    0.592990    91.00000    0.23102    0.23048 =
         0.22974   -0.00032    0.04674    0.00028

PART 9

SAME 0.01 C101 > O109
AFIX  66
C601  1   -0.019588    0.365848    0.950391    11.00000    0.08424    0.08130 =
         0.09735    0.03102    0.03258    0.01408
AFIX  43
H601  2   -0.030695    0.360503    0.919621    11.00000   -1.20000
AFIX  65
C602  1   -0.041351    0.401025    0.979441    11.00000    0.05320    0.19447 =
         0.08009    0.01076    0.02924   -0.01283
AFIX  43
H602  2   -0.067333    0.419722    0.968524    11.00000   -1.20000
AFIX  65
C603  1   -0.025099    0.408845    1.024463    11.00000    0.13429    0.17006 =
         0.07859    0.03088    0.01250    0.03006
AFIX  43
H603  2   -0.039974    0.432888    1.044317    11.00000   -1.20000
AFIX  65
C604  1    0.012916    0.381489    1.040436    11.00000    0.11840    0.07212 =
         0.05722    0.01577    0.01460   -0.00584
AFIX  43
H604  2    0.024023    0.386834    1.071207    11.00000   -1.20000
AFIX  65
C605  1    0.034679    0.346311    1.011387    11.00000    0.14733    0.04259 =
         0.06320   -0.00900    0.01106   -0.00051
AFIX  43
H605  2    0.060661    0.327614    1.022304    11.00000   -1.20000
AFIX  65
C606  1    0.018428    0.338490    0.966365    11.00000    0.06868    0.06944 =
         0.05636    0.02583    0.02362   -0.01599
AFIX   0

N607  3    0.041444    0.308002    0.935470    11.00000    0.07602    0.04725 =
         0.06065    0.02876    0.01707    0.00433
O608  4    0.026838    0.311961    0.896194    11.00000    0.08731    0.11909 =
         0.05045    0.00697    0.00677    0.00992
O609  4    0.072010    0.271676    0.950674    11.00000    0.06993    0.09057 =
         0.07089    0.00985   -0.00041    0.01035
SAME 0.01 C101 > O109
AFIX  66
C701  1    0.275570    0.438940    0.346706    11.00000    0.08701    0.12971 =
         0.09211    0.01926    0.00095   -0.00676
AFIX  43
H701  2    0.263449    0.458504    0.317815    11.00000   -1.20000
AFIX  65
C702  1    0.280395    0.348557    0.355583    11.00000    0.07029    0.12495 =
         0.13138    0.02394   -0.01129   -0.01922
AFIX  43
H702  2    0.271571    0.306348    0.332760    11.00000   -1.20000
AFIX  65
C703  1    0.298130    0.319932    0.397855    11.00000    0.17691    0.10535 =
         0.11140   -0.00632   -0.00230    0.05669
AFIX  43
H703  2    0.301427    0.258159    0.403922    11.00000   -1.20000
AFIX  65
C704  1    0.311041    0.381691    0.431250    11.00000    0.20922    0.10184 =
         0.16647    0.01387   -0.07725   -0.04255
AFIX  43
H704  2    0.323163    0.362127    0.460141    11.00000   -1.20000
AFIX  65
C705  1    0.306217    0.472074    0.422373    11.00000    0.08290    0.10755 =
         0.09822    0.00050   -0.00125    0.01217
AFIX  43
H705  2    0.315041    0.514283    0.445197    11.00000   -1.20000
AFIX  65
C706  1    0.288482    0.500700    0.380101    11.00000    0.11181    0.13477 =
         0.08984    0.00710    0.01295    0.01375

AFIX   0
N707  3    0.279931    0.593692    0.372122    11.00000    0.21120    0.12863 =
         0.13366    0.01879   -0.06942   -0.00407
O708  4    0.267738    0.613713    0.333469    11.00000    0.42653    0.12223 =
         0.13836    0.02439   -0.09534   -0.04359
O709  4    0.295239    0.645311    0.400857    11.00000    0.18495    0.16092 =
         0.14665   -0.06003   -0.05288    0.10943
PART 18
SAME 0.01 C101 > O109
AFIX  66
C801  1    0.736596    0.506936    0.218980    81.00000    0.08749    0.13629 =
         0.13661   -0.04366    0.05832   -0.05222
AFIX  43
H801  2    0.746680    0.549877    0.201604    81.00000   -1.20000
AFIX  65
C802  1    0.750571    0.420241    0.221394    81.00000    0.06529    0.14368 =
         0.05562   -0.04596   -0.00597   -0.04491
AFIX  43
H802  2    0.770207    0.403929    0.205668    81.00000   -1.20000
AFIX  65
C803  1    0.735817    0.357412    0.246819    81.00000    0.06857    0.19110 =
         0.06780    0.02709   -0.04221   -0.02664
AFIX  43
H803  2    0.745369    0.298160    0.248469    81.00000   -1.20000
AFIX  65
C804  1    0.707087    0.381277    0.269830    81.00000    0.10392    0.13318 =
         0.03209    0.00207   -0.02431   -0.08657
AFIX  43
H804  2    0.697003    0.338336    0.287207    81.00000   -1.20000
AFIX  65
C805  1    0.693111    0.467972    0.267417    81.00000    0.14778    0.13202 =
         0.03458   -0.01597    0.01858   -0.08262
AFIX  43
H805  2    0.673475    0.484282    0.283144    81.00000   -1.20000
AFIX  65
C806  1    0.707865    0.530802    0.241992    81.00000    0.09030    0.10832 =
         0.01880   -0.03026    0.01624   -0.05636
AFIX   0
N807  3    0.692225    0.619687    0.237454    81.00000    0.13336    0.10846 =
         0.08349   -0.02781    0.05189   -0.04096
O808  4    0.706518    0.669251    0.213935    81.00000    0.35832    0.07408 =
         0.33898   -0.02029    0.24993   -0.07131
O809  4    0.660226    0.630007    0.246054    81.00000    0.10704    0.18021 =
         0.10917   -0.00030    0.02236   -0.00559
PART 0
SAME 0.01 C101 > O109
AFIX  66
C901  1    0.166286    0.179076    0.159681    11.00000    0.07254    0.05882 =
         0.07104   -0.01260    0.02433   -0.00865
AFIX  43
H901  2    0.177084    0.201432    0.135854    11.00000   -1.20000
AFIX  65
C902  1    0.188399    0.124866    0.191782    11.00000    0.06145    0.06780 =
         0.08855   -0.01404    0.01287    0.00233
AFIX  43
H902  2    0.214310    0.110170    0.189894    11.00000   -1.20000
AFIX  65
C903  1    0.172600    0.092156    0.226645    11.00000    0.07697    0.04919 =
         0.06482   -0.02170    0.00667    0.00672
AFIX  43
H903  2    0.187713    0.055106    0.248585    11.00000   -1.20000
AFIX  65
C904  1    0.134688    0.113658    0.229407    11.00000    0.07765    0.06479 =
         0.08510    0.01157    0.02220    0.00880
AFIX  43
H904  2    0.123890    0.091302    0.253235    11.00000   -1.20000
AFIX  65
C905  1    0.112575    0.167868    0.197306    11.00000    0.09526    0.04095 =
         0.05543   -0.01054    0.03433    0.02500
AFIX  43
H905  2    0.086664    0.182563    0.199194    11.00000   -1.20000
AFIX  65
C906  1    0.128373    0.200578    0.162443    11.00000    0.07710    0.05308 =
         0.06433   -0.00061    0.02490    0.01184
AFIX   0

N907  3    0.106016    0.258133    0.129450    11.00000    0.09998    0.12355 =
         0.09164    0.04668    0.04634    0.03096
O908  4    0.078687    0.295018    0.140257    11.00000    0.08071    0.08905 =
         0.11891    0.03962    0.02281    0.02615
O909  4    0.115054    0.263929    0.093407    11.00000    0.20971    0.07878 =
         0.05799    0.00759    0.03800    0.01253
HKLF 5

REM  mm440a_a.res in P2(1)/c
REM R1 =  0.1471 for   21512 Fo > 4sig(Fo)  and  0.1727 for all   27422 data
REM   1856 parameters refined using   1510 restraints

END

WGHT      0.0511   1448.0776

REM Highest difference peak  2.915,  deepest hole -2.841,  1-sigma level  0.324
Q1    1   0.6239  0.4161  1.3100  11.00000  0.05    2.92
Q2    1   0.6364  0.4051  1.2785  11.00000  0.05    2.54
Q3    1   0.1881  0.1008  0.3925  11.00000  0.05    2.48
Q4    1   0.1499  0.0072  0.4385  11.00000  0.05    2.38
Q5    1   0.6555  0.9993  0.9271  11.00000  0.05    2.31
Q6    1   0.8926  0.1854  1.0442  11.00000  0.05    2.23
Q7    1   0.1053  0.0254  0.4912  11.00000  0.05    2.04
Q8    1   0.8746  0.0210  1.0805  11.00000  0.05    1.98
Q9    1   0.5765  0.4449  1.2872  11.00000  0.05    1.96
Q10   1   0.9157  0.1608  0.9773  11.00000  0.05    1.94
Q11   1   0.4002  0.8708  0.4950  11.00000  0.05    1.87
Q12   1   0.8617  0.1952  1.0212  11.00000  0.05    1.71
Q13   1   0.0484  0.9618  0.1810  11.00000  0.05    1.70
Q14   1   0.0037  0.9630  0.2414  11.00000  0.05    1.64
Q15   1   0.1112  0.8997  0.3303  11.00000  0.05    1.61
Q16   1   0.6156  0.8333  0.9418  11.00000  0.05    1.57
Q17   1   0.5956  0.3912  1.3160  11.00000  0.05    1.53
Q18   1   0.6946  0.8741  0.8997  11.00000  0.05    1.51
Q19   1   0.1260  0.9155  0.2838  11.00000  0.05    1.48
Q20   1   0.6397  0.3670  1.2904  11.00000  0.05    1.45
Q21   1   0.3795  0.8062  0.5086  11.00000  0.05    1.43
Q22   1   0.6822  0.8743  0.8847  11.00000  0.05    1.42
Q23   1   0.7134  0.9143  0.8463  11.00000  0.05    1.39
Q24   1   0.7456  0.8820  0.8484  11.00000  0.05    1.39
Q25   1   0.8643  0.1486  1.0183  11.00000  0.05    1.39
Q26   1   0.2577  0.5965  0.4974  11.00000  0.05    1.38
Q27   1   0.8459  0.1582  1.0994  11.00000  0.05    1.32
Q28   1   0.8441  0.0411  1.0513  11.00000  0.05    1.32
Q29   1   0.6428  0.9598  0.9602  11.00000  0.05    1.32
Q30   1   0.3735  0.8044  0.5440  11.00000  0.05    1.32
Q31   1   0.0856  0.8710  0.2010  11.00000  0.05    1.29
Q32   1   0.5104  0.4456  1.2199  11.00000  0.05    1.29
Q33   1   0.7296  0.9383  0.8620  11.00000  0.05    1.29
Q34   1   0.6227  0.8361  0.8168  11.00000  0.05    1.29
Q35   1   0.8731  0.3198  1.0283  11.00000  0.05    1.26
Q36   1   0.4020  0.7571  0.6218  11.00000  0.05    1.26
Q37   1  -0.0120  0.4714  0.2078  11.00000  0.05    1.26
Q38   1   0.0166  0.0374 -0.1391  11.00000  0.05    1.25
Q39   1   0.3800  0.8557  0.5663  11.00000  0.05    1.24
Q40   1  -0.0791  0.3541  0.1769  11.00000  0.05    1.23
Q41   1   0.1151  0.8120  0.5679  11.00000  0.05    1.22
Q42   1   0.1567  0.8798  0.2804  11.00000  0.05    1.21
Q43   1   0.2340  0.0981  0.3363  11.00000  0.05    1.21
Q44   1   0.8855  0.1331  1.0269  11.00000  0.05    1.20
Q45   1   0.1356  0.1152  0.4391  11.00000  0.05    1.19
Q46   1   0.6563  0.6045  0.6709  11.00000  0.05    1.19
Q47   1   0.0136  0.2965  0.2694  11.00000  0.05    1.18
Q48   1   0.0703  0.9741  0.2087  11.00000  0.05    1.18
Q49   1   0.1360  0.8410  0.3380  11.00000  0.05    1.15
Q50   1   0.8773  0.1798  0.9389  11.00000  0.05    1.15
Q51   1   0.3289  0.9975  0.5998  11.00000  0.05    1.15
Q52   1   0.4222  0.8603  0.6483  11.00000  0.05    1.14
Q53   1   0.3496  0.8964  0.5227  11.00000  0.05    1.14
Q54   1   0.0168  0.9392  0.1932  11.00000  0.05    1.14
Q55   1   0.1988  0.1038  0.4480  11.00000  0.05    1.14
Q56   1   0.8379  0.1758  0.9835  11.00000  0.05    1.13
Q57   1   0.5586  0.8001  0.8117  11.00000  0.05    1.13
Q58   1   0.8294  0.1541  1.0303  11.00000  0.05    1.13
Q59   1   0.8979  0.1217  0.9967  11.00000  0.05    1.13
Q60   1  -0.0566  0.1160  0.0613  11.00000  0.05    1.11
Q61   1   0.1930  0.5424  0.4713  11.00000  0.05    1.11
Q62   1   0.7395  0.3916  0.2550  11.00000  0.05    1.11
Q63   1   0.3700  0.8195  0.5991  11.00000  0.05    1.11
Q64   1   0.5005  0.5367  1.2515  11.00000  0.05    1.11
Q65   1   0.3310  0.8859  0.4958  11.00000  0.05    1.10
Q66   1   0.5571  0.5528  0.7725  11.00000  0.05    1.10
Q67   1   0.8419  0.0578  1.0946  11.00000  0.05    1.10
Q68   1   0.5783  0.3446  1.2265  11.00000  0.05    1.10
Q69   1   0.1150 -0.0208  0.4590  11.00000  0.05    1.09
Q70   1   0.5591  0.3251  1.2331  11.00000  0.05    1.08
Q71   1   0.1343  0.0383  0.2989  11.00000  0.05    1.08
Q72   1   0.8992  0.1162  0.9529  11.00000  0.05    1.07
Q73   1   0.6713  0.9679  0.8823  11.00000  0.05    1.07
Q74   1   0.4715  0.4726  1.2186  11.00000  0.05    1.07
Q75   1   0.5784  0.7622  0.6390  11.00000  0.05    1.07
Q76   1   0.0018  1.0348  0.2372  11.00000  0.05    1.07
Q77   1   0.5855  0.3636  1.1929  11.00000  0.05    1.07
Q78   1   0.5123  0.6992  0.7335  11.00000  0.05    1.06
Q79   1   0.1405  0.0227  0.4804  11.00000  0.05    1.06
Q80   1   0.6063  1.0659  0.9665  11.00000  0.05    1.06
Q81   1   0.6079  0.4171  1.2281  11.00000  0.05    1.06
Q82   1   0.3567  0.9595  0.6067  11.00000  0.05    1.06
Q83   1   0.8312  0.0068  1.1320  11.00000  0.05    1.05
Q84   1   0.2503  0.2368  0.1599  11.00000  0.05    1.05
Q85   1  -0.0778  0.3853  0.9060  11.00000  0.05    1.05
Q86   1   0.5125  0.3642  0.7037  11.00000  0.05    1.05
Q87   1   0.3638  1.0042  0.6014  11.00000  0.05    1.04
Q88   1   0.0000  0.3968  0.1318  11.00000  0.05    1.04
Q89   1   0.0826  0.5350  0.6719  11.00000  0.05    1.04
Q90   1  -0.0057  0.3199  0.9075  11.00000  0.05    1.04
Q91   1   0.3429  0.8579  0.5087  11.00000  0.05    1.04
Q92   1   0.6543  0.3653  1.3196  11.00000  0.05    1.04
Q93   1  -0.0417  0.0804  0.1913  11.00000  0.05    1.04
Q94   1   0.1512  0.3925  0.5099  11.00000  0.05    1.03
Q95   1   0.0361  0.9938  0.2529  11.00000  0.05    1.03
Q96   1   0.8513  0.0025  1.0588  11.00000  0.05    1.03
Q97   1   0.4927  0.4846  1.1925  11.00000  0.05    1.03
Q98   1   0.1492  0.1679  0.4183  11.00000  0.05    1.03
Q99   1   0.6218  0.6217  1.0179  11.00000  0.05    1.03
Q100  1   0.3561  0.8699  0.5724  11.00000  0.05    1.03
Q101  1   0.7569  0.5480  0.1581  11.00000  0.05    1.03
Q102  1   0.0433  0.8405  0.2326  11.00000  0.05    1.03
Q103  1   0.1470  0.6956  0.6812  11.00000  0.05    1.01
Q104  1   0.2557  0.1002  0.3720  11.00000  0.05    1.01
Q105  1   0.6411  1.0187  0.9625  11.00000  0.05    1.01
Q106  1   0.1267  0.1019  0.3213  11.00000  0.05    1.01
Q107  1   0.3630  0.8720  0.4924  11.00000  0.05    1.01
Q108  1   0.4936  0.8420  0.6191  11.00000  0.05    1.01
Q109  1   0.4557  0.4857  0.5330  11.00000  0.05    1.01
Q110  1  -0.0565  0.3012  0.0978  11.00000  0.05    1.01
Q111  1   0.3186  0.9731  0.5522  11.00000  0.05    1.01
Q112  1   0.0593  0.4861  0.2629  11.00000  0.05    1.00
Q113  1   0.5246  0.5040  1.2105  11.00000  0.05    1.00
Q114  1  -0.0056  0.2815  0.9939  11.00000  0.05    1.00
Q115  1   0.3798  0.7508  0.6413  11.00000  0.05    0.99
Q116  1   0.5822  0.3024  1.3277  11.00000  0.05    0.98
Q117  1  -0.0201  0.1573 -0.0791  11.00000  0.05    0.98
Q118  1   0.7432  0.4163  1.0913  11.00000  0.05    0.98
Q119  1   0.1351  0.0378  0.5180  11.00000  0.05    0.98
Q120  1  -0.0939  0.1193  0.1212  11.00000  0.05    0.98
Q121  1   0.8551  0.0360  1.1338  11.00000  0.05    0.98
Q122  1   0.5521  0.5362  1.1687  11.00000  0.05    0.98
Q123  1   0.0348  0.9979  0.1966  11.00000  0.05    0.97
Q124  1   0.3795  0.7774  0.4725  11.00000  0.05    0.97
Q125  1   0.9080  0.2258  0.9526  11.00000  0.05    0.96
Q126  1   0.6711  0.4086  1.1800  11.00000  0.05    0.96
Q127  1   0.7288  0.3555  0.3097  11.00000  0.05    0.96
Q128  1   0.1410  0.6415  0.7008  11.00000  0.05    0.96
Q129  1   0.0940  0.5242  0.6306  11.00000  0.05    0.96
Q130  1   0.0236  0.3247  1.0889  11.00000  0.05    0.95
Q131  1   0.1604  1.1220  0.6561  11.00000  0.05    0.95
Q132  1   0.5182  0.1644  0.5630  11.00000  0.05    0.95
Q133  1   0.8736  0.1408  1.0892  11.00000  0.05    0.95
Q134  1  -0.0489  0.5229  1.0408  11.00000  0.05    0.95
Q135  1   0.5114  0.3878  1.2619  11.00000  0.05    0.95
Q136  1   0.4514  0.6494  0.6380  11.00000  0.05    0.95
Q137  1   0.0811  0.1633  0.0789  11.00000  0.05    0.94
Q138  1   0.5174  0.7219  0.7580  11.00000  0.05    0.94
Q139  1  -0.0153  0.1399  0.1278  11.00000  0.05    0.94
Q140  1   0.1308  0.3331  0.3681  11.00000  0.05    0.94
Q141  1   0.5451  0.4061  1.2028  11.00000  0.05    0.94
Q142  1   0.6496  0.7452  0.9213  11.00000  0.05    0.94
Q143  1   0.7473  0.4263  0.1790  11.00000  0.05    0.94
Q144  1   0.4678  0.4983  0.5596  11.00000  0.05    0.94
Q145  1   0.3796  0.8620  0.5293  11.00000  0.05    0.94
Q146  1   0.6284  0.6186  0.5699  11.00000  0.05    0.94
Q147  1   0.3350  1.0163  0.6071  11.00000  0.05    0.93
Q148  1   0.6633  0.5162  1.1203  11.00000  0.05    0.93
Q149  1   0.0352  0.9426  0.2559  11.00000  0.05    0.93
Q150  1   0.4131  0.9797  0.5842  11.00000  0.05    0.93
Q151  1   0.6445  0.3818  1.1330  11.00000  0.05    0.92
Q152  1   0.3359  0.7118  0.4799  11.00000  0.05    0.92
Q153  1   0.7872  0.4000  1.0378  11.00000  0.05    0.92
Q154  1   0.4002  0.8092  0.5038  11.00000  0.05    0.92
Q155  1   0.0366  0.5278  0.6279  11.00000  0.05    0.91
Q156  1   0.7566  0.5342  0.2405  11.00000  0.05    0.91
Q157  1   0.0026  0.3631  0.2288  11.00000  0.05    0.91
Q158  1   0.5913  0.6173  0.7595  11.00000  0.05    0.91
Q159  1   0.5559  0.6303  0.5390  11.00000  0.05    0.91
Q160  1   0.0283  0.4575  0.2522  11.00000  0.05    0.91
Q161  1   0.8570  0.0027  1.1496  11.00000  0.05    0.91
Q162  1   0.0791  0.3805  0.3817  11.00000  0.05    0.91
Q163  1   0.0146 -0.0253 -0.0804  11.00000  0.05    0.91
Q164  1   0.6243  0.4104  1.1588  11.00000  0.05    0.91
Q165  1   0.6595  0.4036  0.2578  11.00000  0.05    0.91
Q166  1   0.4116  0.7673  0.4692  11.00000  0.05    0.91
Q167  1   0.5849  0.9927  0.9754  11.00000  0.05    0.90
Q168  1   0.6217  1.0059  0.8900  11.00000  0.05    0.90
Q169  1  -0.0515  0.0847 -0.0332  11.00000  0.05    0.90
Q170  1   0.0227  0.3851  1.0090  11.00000  0.05    0.90
Q171  1   0.1412  0.9129  0.3214  11.00000  0.05    0.90
Q172  1   0.3440  0.8776  0.6126  11.00000  0.05    0.90
Q173  1   0.3098  0.2196  0.1321  11.00000  0.05    0.90
Q174  1  -0.0590  0.0610 -0.0473  11.00000  0.05    0.90
Q175  1   0.6380  0.3985  0.6670  11.00000  0.05    0.90
Q176  1  -0.0229  0.9879  0.2044  11.00000  0.05    0.90
Q177  1   0.7144  0.7193  0.9113  11.00000  0.05    0.90
Q178  1   0.2965  0.4380  0.1021  11.00000  0.05    0.89
Q179  1   0.2500  0.6682  0.2596  11.00000  0.05    0.89
Q180  1   0.5156  0.3692  1.2262  11.00000  0.05    0.89
Q181  1   0.0636  0.9235  0.2636  11.00000  0.05    0.89
Q182  1   0.6430  0.8123  1.0085  11.00000  0.05    0.89
Q183  1   0.0613  0.4690  0.2690  11.00000  0.05    0.89
Q184  1   0.5951  0.3372  0.6210  11.00000  0.05    0.89
Q185  1   0.1005  0.5229  0.5508  11.00000  0.05    0.89
Q186  1   0.0788  0.2708  1.0362  11.00000  0.05    0.89
Q187  1   0.5842  0.4851  1.2089  11.00000  0.05    0.88
Q188  1   0.1213 -0.0420  0.5026  11.00000  0.05    0.88
Q189  1   0.2777  0.7387  0.5749  11.00000  0.05    0.88
Q190  1   0.1308  1.0069  0.6492  11.00000  0.05    0.88
Q191  1   0.1548  0.1004  0.3968  11.00000  0.05    0.88
Q192  1   0.2923  0.6722  0.5477  11.00000  0.05    0.88
Q193  1   0.4996  0.5373  0.7091  11.00000  0.05    0.88
Q194  1   0.1325  0.4006  0.2585  11.00000  0.05    0.88
Q195  1   0.8813  0.0878  0.9602  11.00000  0.05    0.87
Q196  1   0.1224  0.7442  0.3414  11.00000  0.05    0.87
Q197  1   0.0159  1.0019  0.2081  11.00000  0.05    0.87
Q198  1   0.6429  0.6181  0.7322  11.00000  0.05    0.87
Q199  1   0.5017  0.4053  0.6190  11.00000  0.05    0.87
Q200  1   0.1053  0.5669  0.2900  11.00000  0.05    0.87
;
_shelx_res_checksum              87732

_shelx_fab_file                  
;
    3    0    0   -209.65      0.00
    4    0    0    171.20      0.00
    5    0    0    -93.67      0.00
    6    0    0     -9.36      0.00
    7    0    0    -13.95      0.00
    8    0    0      3.75      0.00
    9    0    0     32.81      0.00
   10    0    0    -33.44      0.00
   11    0    0    -29.23      0.00
   12    0    0    -16.60      0.00
   13    0    0    -11.55      0.00
   14    0    0     -4.95      0.00
   15    0    0     -9.99      0.00
   16    0    0      9.83      0.00
   17    0    0      1.34      0.00
   18    0    0      5.35      0.00
   19    0    0    -11.86      0.00
   20    0    0      6.14      0.00
   21    0    0      3.15      0.00
   22    0    0      6.99      0.00
   23    0    0     -9.94      0.00
   24    0    0      4.97      0.00
   25    0    0      1.28      0.00
   26    0    0     -0.23      0.00
   27    0    0      0.29      0.00
   28    0    0     -0.95      0.00
   29    0    0     10.95      0.00
   31    0    0     -1.41      0.00
   32    0    0     -3.95      0.00
   33    0    0      8.95      0.00
   34    0    0    -10.89      0.00
   35    0    0      4.52      0.00
   36    0    0    -11.22      0.00
   37    0    0      1.72      0.00
   38    0    0     -3.97      0.00
   39    0    0     -1.09      0.00
    1    1    0     -9.20      0.00
    2    1    0     76.13      0.00
    3    1    0    -85.25      0.00
    4    1    0     77.60      0.00
    5    1    0    -39.15      0.00
    6    1    0     55.33      0.00
    7    1    0    -40.57      0.00
    8    1    0     15.65      0.00
    9    1    0     -9.08      0.00
   10    1    0     -3.89      0.00
   11    1    0     -9.91      0.00
   12    1    0     -0.85      0.00
   13    1    0     -7.96      0.00
   14    1    0      8.33      0.00
   15    1    0    -10.07      0.00
   16    1    0      2.22      0.00
   17    1    0      1.83      0.00
   18    1    0     -5.83      0.00
   19    1    0      3.94      0.00
   20    1    0     -2.82      0.00
   21    1    0      1.38      0.00
   22    1    0     -3.49      0.00
   23    1    0      7.54      0.00
   24    1    0     -4.24      0.00
   25    1    0      7.01      0.00
   26    1    0     -2.09      0.00
   27    1    0      1.52      0.00
   28    1    0     -2.50      0.00
   29    1    0      1.65      0.00
   30    1    0      1.85      0.00
   31    1    0     -3.27      0.00
   32    1    0      6.47      0.00
   33    1    0      1.81      0.00
   34    1    0      1.44      0.00
   35    1    0      2.13      0.00
   36    1    0     -5.53      0.00
   37    1    0      3.19      0.00
   38    1    0     -8.56      0.00
    0    2    0     57.96      0.00
    1    2    0    -41.29      0.00
    2    2    0     86.61      0.00
    3    2    0    -39.57      0.00
    4    2    0     39.59      0.00
    5    2    0    -20.70      0.00
    6    2    0     21.56      0.00
    7    2    0      1.32      0.00
    8    2    0      4.66      0.00
    9    2    0    -22.94      0.00
   10    2    0     -0.18      0.00
   11    2    0     -7.46      0.00
   12    2    0     -4.13      0.00
   13    2    0     -6.11      0.00
   14    2    0     -1.00      0.00
   15    2    0      0.23      0.00
   16    2    0     12.33      0.00
   17    2    0     -2.21      0.00
   18    2    0      2.13      0.00
   19    2    0     -4.28      0.00
   20    2    0     18.40      0.00
   21    2    0    -13.07      0.00
   22    2    0      4.65      0.00
   23    2    0     -6.48      0.00
   24    2    0      7.03      0.00
   25    2    0      2.13      0.00
   26    2    0     -2.63      0.00
   27    2    0      6.24      0.00
   28    2    0     -5.24      0.00
   29    2    0     11.80      0.00
   30    2    0    -10.39      0.00
   31    2    0     10.32      0.00
   32    2    0    -12.84      0.00
   33    2    0      6.50      0.00
   34    2    0     -2.92      0.00
   35    2    0      8.43      0.00
   36    2    0     -8.08      0.00
   37    2    0      1.75      0.00
   38    2    0     -4.09      0.00
   39    2    0      0.64      0.00
   40    2    0     -0.12      0.00
    2    3    0      4.74      0.00
    3    3    0    -52.46      0.00
    4    3    0     13.07      0.00
    5    3    0    -24.57      0.00
    6    3    0     16.18      0.00
    7    3    0    -17.31      0.00
    8    3    0     -0.30      0.00
    9    3    0     16.41      0.00
   10    3    0      2.74      0.00
   11    3    0    -20.86      0.00
   12    3    0      2.47      0.00
   13    3    0      7.51      0.00
   14    3    0      7.60      0.00
   15    3    0     -2.43      0.00
   16    3    0    -12.25      0.00
   17    3    0     10.60      0.00
   18    3    0     -2.64      0.00
   19    3    0     12.97      0.00
   20    3    0     -8.43      0.00
   21    3    0      4.45      0.00
   22    3    0      3.13      0.00
   23    3    0     -1.79      0.00
   24    3    0      5.61      0.00
   25    3    0     -4.86      0.00
   26    3    0     10.47      0.00
   27    3    0      1.84      0.00
   28    3    0      6.33      0.00
   29    3    0     -2.83      0.00
   30    3    0      2.96      0.00
   31    3    0      1.67      0.00
   32    3    0     -3.46      0.00
   33    3    0     -5.77      0.00
   34    3    0     -5.83      0.00
   35    3    0     -4.72      0.00
   36    3    0     -4.20      0.00
   37    3    0      1.43      0.00
   38    3    0     -3.79      0.00
   39    3    0      6.53      0.00
    0    4    0    -21.03      0.00
    1    4    0     59.01      0.00
    2    4    0    -18.86      0.00
    3    4    0     37.03      0.00
    4    4    0     -0.38      0.00
    5    4    0     14.92      0.00
    6    4    0    -11.41      0.00
    7    4    0    -17.85      0.00
    8    4    0    -20.11      0.00
    9    4    0     -9.41      0.00
   10    4    0     -6.01      0.00
   11    4    0     -4.77      0.00
   12    4    0      1.21      0.00
   13    4    0     -5.08      0.00
   14    4    0     11.83      0.00
   15    4    0     -3.04      0.00
   16    4    0     -0.90      0.00
   17    4    0      0.80      0.00
   18    4    0     -2.10      0.00
   19    4    0      6.23      0.00
   20    4    0    -16.54      0.00
   21    4    0     11.02      0.00
   22    4    0     -9.23      0.00
   23    4    0     12.11      0.00
   24    4    0    -12.32      0.00
   25    4    0      8.34      0.00
   26    4    0     -0.38      0.00
   27    4    0      4.37      0.00
   28    4    0     -2.28      0.00
   29    4    0      7.40      0.00
   30    4    0     -0.42      0.00
   31    4    0      2.17      0.00
   32    4    0      0.77      0.00
   33    4    0      6.41      0.00
   34    4    0     -4.43      0.00
   35    4    0     -0.47      0.00
   36    4    0     -3.51      0.00
   37    4    0     -2.72      0.00
   38    4    0      1.52      0.00
   39    4    0     -9.46      0.00
   40    4    0     -0.29      0.00
    1    5    0     -1.62      0.00
    2    5    0      1.33      0.00
    3    5    0     -6.74      0.00
    4    5    0      3.71      0.00
    5    5    0     -2.11      0.00
    6    5    0     10.00      0.00
    7    5    0      2.07      0.00
    8    5    0      6.50      0.00
    9    5    0    -13.99      0.00
   10    5    0      5.06      0.00
   11    5    0    -10.85      0.00
   12    5    0     10.33      0.00
   13    5    0    -11.88      0.00
   14    5    0      2.46      0.00
   15    5    0     -9.88      0.00
   16    5    0      6.51      0.00
   17    5    0     -5.18      0.00
   18    5    0     -0.60      0.00
   19    5    0      3.73      0.00
   20    5    0      2.12      0.00
   21    5    0      5.94      0.00
   22    5    0     -7.20      0.00
   23    5    0      2.61      0.00
   24    5    0     10.82      0.00
   25    5    0     -4.22      0.00
   26    5    0      7.52      0.00
   27    5    0     -3.22      0.00
   28    5    0     10.21      0.00
   29    5    0     -1.80      0.00
   30    5    0     -3.34      0.00
   31    5    0      0.89      0.00
   32    5    0     -3.63      0.00
   33    5    0      0.68      0.00
   34    5    0     -5.33      0.00
   35    5    0     -1.97      0.00
   36    5    0     -0.62      0.00
   37    5    0     -1.54      0.00
   38    5    0     -2.99      0.00
   39    5    0     -1.51      0.00
    0    6    0      5.79      0.00
    1    6    0    -10.92      0.00
    2    6    0     18.50      0.00
    3    6    0     -2.07      0.00
    4    6    0      0.31      0.00
    5    6    0    -25.50      0.00
    6    6    0     27.44      0.00
    7    6    0    -15.46      0.00
    8    6    0     22.90      0.00
    9    6    0    -24.58      0.00
   10    6    0     13.33      0.00
   11    6    0    -19.94      0.00
   12    6    0     13.56      0.00
   13    6    0    -11.13      0.00
   14    6    0      3.52      0.00
   15    6    0      3.21      0.00
   16    6    0     -2.35      0.00
   17    6    0      0.37      0.00
   18    6    0    -10.89      0.00
   19    6    0      4.34      0.00
   20    6    0    -13.45      0.00
   21    6    0     10.48      0.00
   22    6    0     -9.19      0.00
   23    6    0      5.69      0.00
   24    6    0    -10.85      0.00
   25    6    0      7.22      0.00
   26    6    0     -4.01      0.00
   27    6    0      4.12      0.00
   28    6    0      3.18      0.00
   29    6    0      7.12      0.00
   30    6    0      7.31      0.00
   31    6    0     -2.09      0.00
   32    6    0     -4.67      0.00
   33    6    0      4.28      0.00
   34    6    0     -5.97      0.00
   35    6    0      1.15      0.00
   36    6    0     -0.43      0.00
   37    6    0      3.59      0.00
   38    6    0      0.64      0.00
    1    7    0    -11.03      0.00
    2    7    0     -5.90      0.00
    3    7    0      6.39      0.00
    4    7    0     -3.53      0.00
    5    7    0     -6.12      0.00
    6    7    0     -6.70      0.00
    7    7    0     -4.38      0.00
    8    7    0      2.63      0.00
    9    7    0    -13.87      0.00
   10    7    0      8.78      0.00
   11    7    0    -15.07      0.00
   12    7    0     16.32      0.00
   13    7    0    -14.03      0.00
   14    7    0     21.22      0.00
   15    7    0    -24.12      0.00
   16    7    0     12.07      0.00
   17    7    0    -13.33      0.00
   18    7    0      1.35      0.00
   19    7    0     -7.01      0.00
   20    7    0      4.20      0.00
   21    7    0      1.35      0.00
   22    7    0      6.72      0.00
   23    7    0      4.98      0.00
   24    7    0      0.63      0.00
   25    7    0     -3.38      0.00
   26    7    0      4.32      0.00
   27    7    0     -2.57      0.00
   28    7    0      2.49      0.00
   29    7    0     -5.44      0.00
   30    7    0      7.68      0.00
   31    7    0     -1.92      0.00
   32    7    0      3.42      0.00
   33    7    0     -9.67      0.00
   34    7    0     -1.76      0.00
   35    7    0     -3.24      0.00
   36    7    0     -4.33      0.00
   37    7    0     -1.21      0.00
    0    8    0     16.63      0.00
    1    8    0     -7.16      0.00
    2    8    0      4.18      0.00
    3    8    0    -16.83      0.00
    4    8    0     11.71      0.00
    5    8    0    -11.20      0.00
    6    8    0      0.29      0.00
    7    8    0    -14.07      0.00
    8    8    0     11.77      0.00
    9    8    0    -13.85      0.00
   10    8    0      7.73      0.00
   11    8    0     -4.95      0.00
   12    8    0     -5.13      0.00
   13    8    0      5.61      0.00
   14    8    0     -6.83      0.00
   15    8    0      4.78      0.00
   16    8    0     -5.15      0.00
   17    8    0      9.73      0.00
   18    8    0     -5.85      0.00
   19    8    0      2.89      0.00
   20    8    0     -0.93      0.00
   21    8    0     -0.64      0.00
   22    8    0     -3.85      0.00
   23    8    0     -1.82      0.00
   24    8    0      1.07      0.00
   25    8    0      3.46      0.00
   26    8    0      0.74      0.00
   27    8    0      0.86      0.00
   28    8    0      5.87      0.00
   29    8    0      1.58      0.00
   30    8    0     -1.75      0.00
   31    8    0     -2.86      0.00
   32    8    0     -1.37      0.00
   33    8    0      1.05      0.00
   34    8    0     -3.66      0.00
   35    8    0     -3.20      0.00
   36    8    0     -3.92      0.00
    1    9    0      7.14      0.00
    2    9    0     -2.53      0.00
    3    9    0      6.85      0.00
    4    9    0     -6.53      0.00
    5    9    0     11.62      0.00
    6    9    0     -0.15      0.00
    7    9    0      7.86      0.00
    8    9    0     -0.72      0.00
    9    9    0     -4.20      0.00
   10    9    0      6.06      0.00
   11    9    0     -6.81      0.00
   12    9    0      7.26      0.00
   13    9    0    -12.93      0.00
   14    9    0      3.85      0.00
   15    9    0     -3.77      0.00
   16    9    0      2.55      0.00
   17    9    0    -10.52      0.00
   18    9    0      5.51      0.00
   19    9    0     -5.33      0.00
   20    9    0      0.73      0.00
   21    9    0     -4.24      0.00
   22    9    0      1.79      0.00
   23    9    0     -3.70      0.00
   24    9    0      4.40      0.00
   25    9    0     -0.83      0.00
   26    9    0      0.21      0.00
   27    9    0     -1.63      0.00
   28    9    0      1.04      0.00
   29    9    0     -0.45      0.00
   30    9    0      1.49      0.00
   31    9    0     -6.20      0.00
   32    9    0      2.13      0.00
   33    9    0     -3.46      0.00
   34    9    0     -1.69      0.00
   35    9    0     -1.76      0.00
    0   10    0     -7.16      0.00
    1   10    0      0.63      0.00
    2   10    0     -3.62      0.00
    3   10    0      8.86      0.00
    4   10    0     -1.99      0.00
    5   10    0     -3.20      0.00
    6   10    0      1.96      0.00
    7   10    0      3.20      0.00
    8   10    0     -1.72      0.00
    9   10    0      3.14      0.00
   10   10    0     -3.67      0.00
   11   10    0      8.65      0.00
   12   10    0     -7.91      0.00
   13   10    0      1.82      0.00
   14   10    0    -13.76      0.00
   15   10    0      7.17      0.00
   16   10    0     -6.61      0.00
   17   10    0     -0.66      0.00
   18   10    0     -0.64      0.00
   19   10    0      4.49      0.00
   20   10    0     -0.67      0.00
   21   10    0     -7.07      0.00
   22   10    0      3.56      0.00
   23   10    0      0.13      0.00
   24   10    0     -1.72      0.00
   25   10    0     -3.12      0.00
   26   10    0      5.60      0.00
   27   10    0     -3.26      0.00
   28   10    0     -1.94      0.00
   29   10    0      2.80      0.00
   30   10    0      5.50      0.00
   31   10    0     -4.05      0.00
   32   10    0      2.21      0.00
   33   10    0     -4.21      0.00
   34   10    0      1.46      0.00
    1   11    0     -1.02      0.00
    2   11    0     -5.38      0.00
    3   11    0      2.32      0.00
    4   11    0     -6.30      0.00
    5   11    0      0.22      0.00
    6   11    0     -5.31      0.00
    7   11    0      0.92      0.00
    8   11    0      4.93      0.00
    9   11    0     -3.03      0.00
   10   11    0      0.49      0.00
   11   11    0     -4.37      0.00
   12   11    0      0.73      0.00
   13   11    0     -4.77      0.00
   14   11    0     -6.01      0.00
   15   11    0      0.31      0.00
   16   11    0      1.45      0.00
   17   11    0      1.45      0.00
   18   11    0     -2.10      0.00
   19   11    0     -3.48      0.00
   20   11    0      4.70      0.00
   21   11    0     -6.10      0.00
   22   11    0      2.47      0.00
   23   11    0     -3.12      0.00
   24   11    0      4.22      0.00
   25   11    0     -0.96      0.00
   26   11    0      2.72      0.00
   27   11    0     -2.39      0.00
   28   11    0      0.12      0.00
   29   11    0     -3.65      0.00
   30   11    0      0.33      0.00
   31   11    0     -1.34      0.00
   32   11    0     -2.12      0.00
    0   12    0      3.87      0.00
    1   12    0      7.26      0.00
    2   12    0     -2.52      0.00
    3   12    0      2.54      0.00
    4   12    0      1.23      0.00
    5   12    0     -0.36      0.00
    6   12    0     -5.37      0.00
    7   12    0     -2.74      0.00
    8   12    0      3.72      0.00
    9   12    0      1.02      0.00
   10   12    0      0.25      0.00
   11   12    0     -5.45      0.00
   12   12    0      2.12      0.00
   13   12    0     -1.73      0.00
   14   12    0     -7.16      0.00
   15   12    0     -2.14      0.00
   16   12    0     -4.03      0.00
   17   12    0      6.93      0.00
   18   12    0     -6.42      0.00
   19   12    0      5.29      0.00
   20   12    0     -2.65      0.00
   21   12    0      3.67      0.00
   22   12    0     -1.70      0.00
   23   12    0      0.66      0.00
   24   12    0      3.39      0.00
   25   12    0     -0.54      0.00
   26   12    0      2.74      0.00
   27   12    0      0.60      0.00
   28   12    0      7.53      0.00
   29   12    0     -0.48      0.00
   30   12    0      1.62      0.00
    1   13    0     -1.37      0.00
    2   13    0      5.00      0.00
    3   13    0     -5.35      0.00
    4   13    0      6.94      0.00
    5   13    0     -8.26      0.00
    6   13    0      4.66      0.00
    7   13    0     -5.16      0.00
    8   13    0      3.43      0.00
    9   13    0     -4.76      0.00
   10   13    0      1.39      0.00
   11   13    0     -2.60      0.00
   12   13    0      4.70      0.00
   13   13    0     -3.41      0.00
   14   13    0      4.68      0.00
   15   13    0     -0.97      0.00
   16   13    0      2.73      0.00
   17   13    0     -2.67      0.00
   18   13    0      1.25      0.00
   19   13    0      1.22      0.00
   20   13    0      1.26      0.00
   21   13    0     -1.70      0.00
   22   13    0      3.84      0.00
   23   13    0     -3.33      0.00
   24   13    0      2.54      0.00
   25   13    0     -3.07      0.00
   26   13    0     -0.53      0.00
   27   13    0     -2.22      0.00
   28   13    0      2.30      0.00
    0   14    0      0.00      0.00
    1   14    0      3.25      0.00
    2   14    0      1.86      0.00
    3   14    0      4.33      0.00
    4   14    0      0.44      0.00
    5   14    0      1.89      0.00
    6   14    0      3.21      0.00
    7   14    0      6.42      0.00
    8   14    0     -1.22      0.00
    9   14    0      0.04      0.00
   10   14    0     -4.78      0.00
   11   14    0     -1.27      0.00
   12   14    0     -3.75      0.00
   13   14    0     -3.18      0.00
   14   14    0      0.55      0.00
   15   14    0     -1.81      0.00
   16   14    0     -0.43      0.00
   17   14    0     -1.59      0.00
   18   14    0     -2.03      0.00
   19   14    0      1.99      0.00
   20   14    0     -3.13      0.00
   21   14    0      5.34      0.00
   22   14    0     -0.67      0.00
   23   14    0      3.93      0.00
   24   14    0     -1.98      0.00
   25   14    0      1.21      0.00
    1   15    0      0.05      0.00
    2   15    0      5.30      0.00
    3   15    0     -3.39      0.00
    4   15    0      3.11      0.00
    5   15    0     -7.53      0.00
    6   15    0      1.18      0.00
    7   15    0     -6.82      0.00
    8   15    0      2.54      0.00
    9   15    0     -0.40      0.00
   10   15    0      0.29      0.00
   11   15    0      4.38      0.00
   12   15    0     -3.72      0.00
   13   15    0      4.22      0.00
   14   15    0     -1.93      0.00
   15   15    0      1.90      0.00
   16   15    0     -0.49      0.00
   17   15    0      1.16      0.00
   18   15    0      4.58      0.00
   19   15    0     -4.66      0.00
   20   15    0      3.89      0.00
   21   15    0     -1.79      0.00
   22   15    0      3.44      0.00
    0   16    0     -3.47      0.00
    1   16    0      8.77      0.00
    2   16    0     -6.89      0.00
    3   16    0      5.87      0.00
    4   16    0      0.64      0.00
    5   16    0      5.63      0.00
    6   16    0     -1.31      0.00
    7   16    0      0.14      0.00
    8   16    0      3.21      0.00
    9   16    0     -1.17      0.00
   10   16    0      1.34      0.00
   11   16    0     -4.18      0.00
   12   16    0     -1.20      0.00
   13   16    0      0.69      0.00
   14   16    0      1.09      0.00
   15   16    0     -3.27      0.00
   16   16    0     -1.89      0.00
   17   16    0     -0.86      0.00
   18   16    0     -3.96      0.00
    1   17    0      4.37      0.00
    2   17    0     -5.40      0.00
    3   17    0      1.45      0.00
    4   17    0     -7.43      0.00
    5   17    0      1.03      0.00
    6   17    0     -3.53      0.00
    7   17    0     -2.79      0.00
    8   17    0     -0.36      0.00
    9   17    0     -1.50      0.00
   10   17    0      4.55      0.00
   11   17    0     -4.40      0.00
   12   17    0     -1.24      0.00
   13   17    0     -3.08      0.00
  -40    1    1     -5.02      0.00
  -39    1    1      5.44      0.00
  -38    1    1      1.93      0.00
  -37    1    1     -0.11      0.00
  -36    1    1     -2.36      0.00
  -35    1    1     -1.54      0.00
  -34    1    1     -1.41      0.00
  -33    1    1     -2.58      0.00
  -32    1    1     -6.81      0.00
  -31    1    1      0.46      0.00
  -30    1    1     -4.34      0.00
  -29    1    1      5.71      0.00
  -28    1    1     -1.11      0.00
  -27    1    1     -1.69      0.00
  -26    1    1     -5.09      0.00
  -25    1    1      3.93      0.00
  -24    1    1     -3.71      0.00
  -23    1    1      7.01      0.00
  -22    1    1     -5.62      0.00
  -21    1    1      8.34      0.00
  -20    1    1      1.95      0.00
  -19    1    1      0.60      0.00
  -18    1    1      1.29      0.00
  -17    1    1    -14.75      0.00
  -16    1    1      3.96      0.00
  -15    1    1      2.77      0.00
  -14    1    1      5.95      0.00
  -13    1    1      8.47      0.00
  -12    1    1     -0.19      0.00
  -11    1    1     -6.01      0.00
  -10    1    1     -5.40      0.00
   -9    1    1    -10.00      0.00
   -8    1    1     10.80      0.00
   -7    1    1     20.75      0.00
   -6    1    1    -15.62      0.00
   -5    1    1     67.23      0.00
   -4    1    1    -72.21      0.00
   -3    1    1    122.02      0.00
   -2    1    1   -174.28      0.00
   -1    1    1    142.92      0.00
    0    1    1   -190.05      0.00
    1    1    1    160.12      0.00
    2    1    1   -123.86      0.00
    3    1    1     70.12      0.00
    4    1    1    -52.67      0.00
    5    1    1     23.91      0.00
    6    1    1     -2.54      0.00
    7    1    1    -41.85      0.00
    8    1    1     12.21      0.00
    9    1    1     -1.05      0.00
   10    1    1     24.72      0.00
   11    1    1     -7.19      0.00
   12    1    1      5.07      0.00
   13    1    1      3.85      0.00
   14    1    1      1.10      0.00
   15    1    1     -0.61      0.00
   16    1    1      0.77      0.00
   17    1    1      8.66      0.00
   18    1    1     -6.68      0.00
   19    1    1      3.72      0.00
   20    1    1     -7.53      0.00
   21    1    1      4.65      0.00
   22    1    1     -1.88      0.00
   23    1    1      0.38      0.00
   24    1    1     -2.26      0.00
   25    1    1      6.69      0.00
   26    1    1      8.57      0.00
   27    1    1     -1.17      0.00
   28    1    1     -1.45      0.00
   29    1    1     -0.07      0.00
   30    1    1      1.57      0.00
   31    1    1     -0.07      0.00
   32    1    1      1.67      0.00
   33    1    1     -2.81      0.00
   34    1    1      8.48      0.00
   35    1    1     -1.39      0.00
   36    1    1      7.15      0.00
   37    1    1     -6.75      0.00
   38    1    1      3.29      0.00
   39    1    1     -1.33      0.00
  -39    2    1      2.81      0.00
  -38    2    1     -5.42      0.00
  -37    2    1      2.47      0.00
  -36    2    1     -3.57      0.00
  -35    2    1     -7.44      0.00
  -34    2    1      5.70      0.00
  -33    2    1    -10.39      0.00
  -32    2    1      6.69      0.00
  -31    2    1    -10.09      0.00
  -30    2    1      5.21      0.00
  -29    2    1      2.81      0.00
  -28    2    1      2.38      0.00
  -27    2    1      2.32      0.00
  -26    2    1      2.90      0.00
  -25    2    1      7.65      0.00
  -24    2    1     -3.93      0.00
  -23    2    1      4.07      0.00
  -22    2    1     -1.27      0.00
  -21    2    1      3.42      0.00
  -20    2    1     -2.20      0.00
  -19    2    1      6.05      0.00
  -18    2    1     -4.18      0.00
  -17    2    1     -1.54      0.00
  -16    2    1      2.43      0.00
  -15    2    1     -9.80      0.00
  -14    2    1      9.83      0.00
  -13    2    1    -16.42      0.00
  -12    2    1      4.19      0.00
  -11    2    1      5.30      0.00
  -10    2    1      4.04      0.00
   -9    2    1     -2.69      0.00
   -8    2    1     23.87      0.00
   -7    2    1    -43.24      0.00
   -6    2    1     45.67      0.00
   -5    2    1    -62.31      0.00
   -4    2    1     43.26      0.00
   -3    2    1    -86.58      0.00
   -2    2    1     66.88      0.00
   -1    2    1     -8.20      0.00
    0    2    1    -21.74      0.00
    1    2    1     40.81      0.00
    3    2    1     57.61      0.00
    4    2    1    -77.66      0.00
    5    2    1     52.30      0.00
    6    2    1    -50.36      0.00
    7    2    1     49.37      0.00
    8    2    1    -33.26      0.00
    9    2    1      2.33      0.00
   10    2    1      8.31      0.00
   11    2    1      1.90      0.00
   12    2    1     -4.20      0.00
   13    2    1    -14.95      0.00
   14    2    1     11.01      0.00
   15    2    1     -1.59      0.00
   16    2    1      7.50      0.00
   17    2    1    -13.49      0.00
   18    2    1      8.21      0.00
   19    2    1     -0.87      0.00
   20    2    1      6.30      0.00
   21    2    1     -5.82      0.00
   22    2    1      2.47      0.00
   23    2    1      2.16      0.00
   24    2    1      0.71      0.00
   25    2    1     -3.61      0.00
   26    2    1     -3.12      0.00
   27    2    1      0.10      0.00
   28    2    1     -0.72      0.00
   29    2    1      4.11      0.00
   30    2    1     -8.40      0.00
   31    2    1      7.22      0.00
   32    2    1     -1.36      0.00
   33    2    1      0.84      0.00
   34    2    1      0.62      0.00
   35    2    1      1.73      0.00
   36    2    1      1.36      0.00
   37    2    1     -4.11      0.00
   38    2    1     -0.52      0.00
   39    2    1     -1.92      0.00
  -39    3    1      0.87      0.00
  -38    3    1     -1.62      0.00
  -37    3    1      1.48      0.00
  -36    3    1      3.82      0.00
  -35    3    1     -4.88      0.00
  -34    3    1      2.15      0.00
  -33    3    1     -3.88      0.00
  -32    3    1      8.21      0.00
  -31    3    1    -14.96      0.00
  -30    3    1      5.75      0.00
  -29    3    1     -6.92      0.00
  -28    3    1      2.24      0.00
  -27    3    1     -6.49      0.00
  -26    3    1      1.16      0.00
  -25    3    1      4.27      0.00
  -24    3    1      2.11      0.00
  -23    3    1      2.44      0.00
  -22    3    1      5.81      0.00
  -21    3    1      0.44      0.00
  -20    3    1      9.91      0.00
  -19    3    1     -2.79      0.00
  -18    3    1      1.62      0.00
  -17    3    1      4.77      0.00
  -16    3    1     11.68      0.00
  -15    3    1     -3.29      0.00
  -14    3    1     10.04      0.00
  -13    3    1    -10.19      0.00
  -12    3    1      5.16      0.00
  -11    3    1     -1.51      0.00
  -10    3    1     -7.36      0.00
   -9    3    1      6.54      0.00
   -8    3    1     21.73      0.00
   -7    3    1     -3.93      0.00
   -6    3    1     15.22      0.00
   -5    3    1    -38.54      0.00
   -4    3    1     27.49      0.00
   -3    3    1    -46.58      0.00
   -2    3    1     21.31      0.00
   -1    3    1    -55.60      0.00
    0    3    1     45.02      0.00
    1    3    1    -57.42      0.00
    2    3    1      6.96      0.00
    3    3    1    -30.25      0.00
    4    3    1     18.45      0.00
    5    3    1    -12.42      0.00
    6    3    1      2.92      0.00
    7    3    1     21.45      0.00
    8    3    1     -2.74      0.00
    9    3    1     15.13      0.00
   10    3    1    -22.34      0.00
   11    3    1     15.61      0.00
   12    3    1     -1.91      0.00
   13    3    1     13.59      0.00
   14    3    1     -4.65      0.00
   15    3    1      6.71      0.00
   16    3    1     -1.42      0.00
   17    3    1     -9.14      0.00
   18    3    1      0.60      0.00
   19    3    1    -10.42      0.00
   20    3    1      9.25      0.00
   21    3    1      4.72      0.00
   22    3    1      2.84      0.00
   23    3    1     -3.21      0.00
   24    3    1     -0.75      0.00
   25    3    1     -4.63      0.00
   26    3    1     -0.41      0.00
   27    3    1     -0.97      0.00
   28    3    1      4.90      0.00
   29    3    1      1.03      0.00
   30    3    1      2.97      0.00
   31    3    1     -5.33      0.00
   32    3    1      1.65      0.00
   33    3    1     -1.63      0.00
   34    3    1      5.28      0.00
   35    3    1     -2.43      0.00
   36    3    1      7.06      0.00
   37    3    1      1.72      0.00
   38    3    1     -0.33      0.00
   39    3    1     -2.28      0.00
  -40    4    1      0.91      0.00
  -39    4    1     -0.35      0.00
  -38    4    1     -5.17      0.00
  -37    4    1      0.71      0.00
  -36    4    1     -3.75      0.00
  -35    4    1      1.34      0.00
  -34    4    1     -7.88      0.00
  -33    4    1      6.02      0.00
  -32    4    1     -4.58      0.00
  -31    4    1      0.78      0.00
  -30    4    1      5.70      0.00
  -29    4    1     -4.07      0.00
  -28    4    1      9.37      0.00
  -27    4    1     -7.73      0.00
  -26    4    1     11.23      0.00
  -25    4    1     -6.06      0.00
  -24    4    1      7.20      0.00
  -23    4    1     -4.65      0.00
  -22    4    1     -2.46      0.00
  -21    4    1     12.85      0.00
  -20    4    1    -10.01      0.00
  -19    4    1     10.61      0.00
  -18    4    1     -5.71      0.00
  -17    4    1      7.59      0.00
  -16    4    1     -6.27      0.00
  -15    4    1      2.45      0.00
  -14    4    1     -7.85      0.00
  -13    4    1     -4.45      0.00
  -12    4    1      4.46      0.00
  -11    4    1    -12.43      0.00
  -10    4    1      3.05      0.00
   -9    4    1     -1.59      0.00
   -8    4    1     -4.58      0.00
   -7    4    1      0.14      0.00
   -6    4    1     13.15      0.00
   -5    4    1    -32.54      0.00
   -4    4    1     10.17      0.00
   -3    4    1    -15.30      0.00
   -2    4    1      0.55      0.00
   -1    4    1    -15.02      0.00
    0    4    1      7.47      0.00
    1    4    1      2.56      0.00
    2    4    1    -17.87      0.00
    3    4    1     10.20      0.00
    4    4    1    -26.18      0.00
    5    4    1     15.68      0.00
    6    4    1      2.82      0.00
    7    4    1    -14.28      0.00
    8    4    1     -6.27      0.00
    9    4    1     12.98      0.00
   10    4    1     -7.71      0.00
   11    4    1      6.12      0.00
   12    4    1     -6.64      0.00
   13    4    1     10.00      0.00
   14    4    1      4.10      0.00
   15    4    1      6.26      0.00
   16    4    1     -3.51      0.00
   17    4    1     -5.49      0.00
   18    4    1      3.17      0.00
   19    4    1     -5.72      0.00
   20    4    1     -0.25      0.00
   21    4    1     -3.00      0.00
   22    4    1      1.91      0.00
   23    4    1      7.73      0.00
   24    4    1     -3.19      0.00
   25    4    1      7.41      0.00
   26    4    1    -11.97      0.00
   27    4    1      8.33      0.00
   28    4    1    -11.85      0.00
   29    4    1      3.90      0.00
   30    4    1     -4.38      0.00
   31    4    1      0.79      0.00
   32    4    1      1.08      0.00
   33    4    1      2.99      0.00
   34    4    1     -1.86      0.00
   35    4    1      3.32      0.00
   36    4    1      0.15      0.00
   38    4    1      1.28      0.00
   39    4    1      0.81      0.00
   40    4    1      0.70      0.00
  -38    5    1     -4.52      0.00
  -37    5    1      1.82      0.00
  -36    5    1      7.76      0.00
  -35    5    1     -3.94      0.00
  -34    5    1      5.08      0.00
  -33    5    1      0.55      0.00
  -32    5    1      3.21      0.00
  -31    5    1     -0.73      0.00
  -30    5    1     -1.52      0.00
  -29    5    1      3.26      0.00
  -28    5    1      5.69      0.00
  -27    5    1     -5.21      0.00
  -26    5    1      1.32      0.00
  -25    5    1     -9.91      0.00
  -24    5    1      4.99      0.00
  -23    5    1    -16.94      0.00
  -22    5    1      9.14      0.00
  -21    5    1    -11.53      0.00
  -20    5    1     12.62      0.00
  -19    5    1     -8.56      0.00
  -18    5    1      1.87      0.00
  -17    5    1     -3.52      0.00
  -16    5    1      6.29      0.00
  -15    5    1      3.40      0.00
  -14    5    1     -5.83      0.00
  -13    5    1      9.84      0.00
  -12    5    1      4.61      0.00
  -11    5    1     -3.64      0.00
  -10    5    1      4.60      0.00
   -9    5    1      3.82      0.00
   -8    5    1     -9.92      0.00
   -6    5    1     -1.53      0.00
   -5    5    1      0.08      0.00
   -4    5    1     -5.39      0.00
   -3    5    1    -11.84      0.00
   -2    5    1     12.26      0.00
   -1    5    1     -2.35      0.00
    0    5    1     12.14      0.00
    1    5    1    -13.38      0.00
    2    5    1     -0.16      0.00
    3    5    1     -2.49      0.00
    4    5    1     -7.32      0.00
    5    5    1     -7.70      0.00
    6    5    1    -16.45      0.00
    7    5    1     29.15      0.00
    8    5    1     -4.01      0.00
    9    5    1      8.04      0.00
   10    5    1     -9.93      0.00
   11    5    1     12.33      0.00
   12    5    1    -16.55      0.00
   13    5    1      1.95      0.00
   14    5    1    -10.63      0.00
   15    5    1     -5.93      0.00
   16    5    1      9.65      0.00
   17    5    1     -6.61      0.00
   18    5    1     10.01      0.00
   19    5    1    -15.85      0.00
   20    5    1     22.13      0.00
   21    5    1    -23.00      0.00
   22    5    1     12.81      0.00
   23    5    1    -17.03      0.00
   24    5    1     12.65      0.00
   25    5    1     -7.36      0.00
   26    5    1      6.17      0.00
   27    5    1     -2.77      0.00
   28    5    1      3.48      0.00
   29    5    1      6.09      0.00
   30    5    1     -2.23      0.00
   31    5    1      2.22      0.00
   32    5    1      3.94      0.00
   33    5    1     -2.51      0.00
   34    5    1      5.75      0.00
   35    5    1     -6.37      0.00
   36    5    1      6.07      0.00
   37    5    1      0.14      0.00
   38    5    1      2.91      0.00
   39    5    1      3.08      0.00
  -39    6    1      1.50      0.00
  -38    6    1     -3.33      0.00
  -37    6    1      4.19      0.00
  -36    6    1     -8.32      0.00
  -35    6    1     -0.65      0.00
  -34    6    1     -5.64      0.00
  -33    6    1      0.95      0.00
  -32    6    1     -5.12      0.00
  -31    6    1      2.48      0.00
  -30    6    1     -0.31      0.00
  -29    6    1     -1.77      0.00
  -28    6    1      9.16      0.00
  -27    6    1     -4.73      0.00
  -26    6    1      8.93      0.00
  -25    6    1     -6.61      0.00
  -24    6    1      7.82      0.00
  -23    6    1      2.92      0.00
  -22    6    1     -1.63      0.00
  -21    6    1     -7.44      0.00
  -20    6    1     -1.17      0.00
  -19    6    1     -3.60      0.00
  -18    6    1     -0.75      0.00
  -17    6    1    -10.01      0.00
  -16    6    1      7.45      0.00
  -15    6    1     -3.34      0.00
  -14    6    1     12.19      0.00
  -13    6    1     -8.82      0.00
  -12    6    1      2.41      0.00
  -11    6    1     -1.55      0.00
  -10    6    1     12.12      0.00
   -9    6    1    -14.39      0.00
   -8    6    1     13.69      0.00
   -7    6    1     -8.30      0.00
   -6    6    1      1.92      0.00
   -5    6    1     -6.58      0.00
   -4    6    1     -3.63      0.00
   -3    6    1    -13.36      0.00
   -2    6    1      2.93      0.00
   -1    6    1     -2.70      0.00
    0    6    1      2.58      0.00
    1    6    1      3.26      0.00
    2    6    1     -5.51      0.00
    3    6    1      1.67      0.00
    4    6    1      3.46      0.00
    5    6    1      3.15      0.00
    6    6    1    -19.82      0.00
    7    6    1     15.51      0.00
    8    6    1    -13.67      0.00
    9    6    1     16.67      0.00
   10    6    1    -25.00      0.00
   11    6    1     23.16      0.00
   12    6    1    -15.65      0.00
   13    6    1     17.94      0.00
   14    6    1    -18.84      0.00
   15    6    1      6.51      0.00
   16    6    1      1.77      0.00
   17    6    1      9.69      0.00
   18    6    1     -1.03      0.00
   19    6    1     -0.41      0.00
   20    6    1     -0.70      0.00
   21    6    1      4.86      0.00
   22    6    1     -6.60      0.00
   23    6    1     -0.11      0.00
   24    6    1     -7.92      0.00
   25    6    1     13.90      0.00
   26    6    1     -8.76      0.00
   27    6    1     -1.88      0.00
   28    6    1     -6.30      0.00
   29    6    1     -0.29      0.00
   30    6    1     -1.91      0.00
   31    6    1     -0.60      0.00
   32    6    1      1.03      0.00
   33    6    1      5.74      0.00
   34    6    1      3.60      0.00
   35    6    1     -7.34      0.00
   36    6    1      4.21      0.00
   37    6    1     -8.30      0.00
   38    6    1      2.08      0.00
  -38    7    1      1.94      0.00
  -37    7    1     -3.66      0.00
  -36    7    1      6.65      0.00
  -35    7    1     -6.13      0.00
  -34    7    1      4.69      0.00
  -33    7    1     -3.47      0.00
  -32    7    1      5.56      0.00
  -31    7    1     -3.74      0.00
  -30    7    1      0.81      0.00
  -29    7    1      1.81      0.00
  -28    7    1     -1.04      0.00
  -27    7    1     -0.75      0.00
  -26    7    1     -0.17      0.00
  -25    7    1     -3.48      0.00
  -24    7    1      2.61      0.00
  -23    7    1      0.69      0.00
  -22    7    1      5.73      0.00
  -21    7    1     -5.57      0.00
  -20    7    1      8.10      0.00
  -19    7    1     -8.47      0.00
  -18    7    1      9.94      0.00
  -17    7    1     -5.87      0.00
  -16    7    1      6.65      0.00
  -15    7    1     -0.48      0.00
  -14    7    1      0.59      0.00
  -13    7    1     11.09      0.00
  -12    7    1    -10.64      0.00
  -11    7    1     19.88      0.00
  -10    7    1    -23.06      0.00
   -9    7    1     19.10      0.00
   -8    7    1    -25.48      0.00
   -7    7    1     19.38      0.00
   -6    7    1    -18.59      0.00
   -5    7    1     17.45      0.00
   -4    7    1    -12.83      0.00
   -3    7    1     11.65      0.00
   -2    7    1    -12.01      0.00
   -1    7    1      0.04      0.00
    0    7    1     -7.30      0.00
    1    7    1     -1.02      0.00
    2    7    1      5.42      0.00
    3    7    1     -2.38      0.00
    4    7    1      3.19      0.00
    5    7    1      0.09      0.00
    6    7    1     -0.19      0.00
    7    7    1      1.72      0.00
    8    7    1    -11.44      0.00
    9    7    1     15.22      0.00
   10    7    1    -13.34      0.00
   11    7    1      9.37      0.00
   12    7    1     -8.87      0.00
   13    7    1     -0.72      0.00
   14    7    1     -2.18      0.00
   15    7    1     -9.58      0.00
   16    7    1      1.53      0.00
   17    7    1    -12.65      0.00
   18    7    1     12.27      0.00
   19    7    1     -5.98      0.00
   20    7    1      2.16      0.00
   21    7    1     -5.09      0.00
   22    7    1      9.53      0.00
   23    7    1     -0.39      0.00
   24    7    1      0.03      0.00
   25    7    1     -0.66      0.00
   26    7    1      0.32      0.00
   27    7    1     -1.10      0.00
   28    7    1     -7.29      0.00
   29    7    1      3.85      0.00
   30    7    1      0.61      0.00
   31    7    1     -0.68      0.00
   32    7    1      1.75      0.00
   33    7    1      1.64      0.00
   34    7    1      0.60      0.00
   35    7    1     -0.51      0.00
   36    7    1      1.07      0.00
   37    7    1      3.50      0.00
  -37    8    1     -1.39      0.00
  -36    8    1      0.84      0.00
  -35    8    1      2.59      0.00
  -34    8    1     -0.79      0.00
  -33    8    1     -3.29      0.00
  -32    8    1      2.24      0.00
  -31    8    1      1.33      0.00
  -30    8    1     -0.23      0.00
  -29    8    1      2.57      0.00
  -28    8    1     -2.32      0.00
  -27    8    1      2.29      0.00
  -26    8    1      0.95      0.00
  -25    8    1     -4.31      0.00
  -24    8    1      0.60      0.00
  -23    8    1     -0.08      0.00
  -22    8    1      7.64      0.00
  -21    8    1     -4.15      0.00
  -20    8    1      0.58      0.00
  -19    8    1     -9.80      0.00
  -18    8    1      6.64      0.00
  -17    8    1     -5.79      0.00
  -16    8    1      6.08      0.00
  -15    8    1     -6.56      0.00
  -14    8    1     12.87      0.00
  -13    8    1     -5.50      0.00
  -12    8    1      2.59      0.00
  -11    8    1    -11.67      0.00
  -10    8    1      9.59      0.00
   -9    8    1     -6.01      0.00
   -8    8    1      1.72      0.00
   -7    8    1     -4.80      0.00
   -6    8    1      1.68      0.00
   -5    8    1     -6.26      0.00
   -4    8    1     -4.27      0.00
   -3    8    1      0.64      0.00
   -2    8    1     -4.35      0.00
   -1    8    1     12.15      0.00
    0    8    1     -4.65      0.00
    1    8    1      7.65      0.00
    2    8    1     -2.73      0.00
    3    8    1      2.29      0.00
    4    8    1      1.74      0.00
    5    8    1     -4.30      0.00
    6    8    1      5.28      0.00
    7    8    1     -0.90      0.00
    8    8    1     -2.44      0.00
    9    8    1      2.35      0.00
   10    8    1    -10.55      0.00
   11    8    1      6.47      0.00
   12    8    1     -8.48      0.00
   13    8    1     12.27      0.00
   14    8    1    -10.55      0.00
   15    8    1     11.41      0.00
   16    8    1     -3.42      0.00
   17    8    1      4.03      0.00
   18    8    1     -8.39      0.00
   19    8    1      2.50      0.00
   20    8    1     -0.17      0.00
   21    8    1     -4.14      0.00
   22    8    1     -5.94      0.00
   23    8    1      1.16      0.00
   24    8    1      0.39      0.00
   25    8    1     -1.61      0.00
   26    8    1      1.11      0.00
   27    8    1      5.03      0.00
   28    8    1      2.66      0.00
   29    8    1      4.21      0.00
   30    8    1     -5.36      0.00
   31    8    1      7.40      0.00
   32    8    1     -1.62      0.00
   33    8    1     -0.49      0.00
   34    8    1     -2.05      0.00
   35    8    1     -1.96      0.00
   36    8    1      3.41      0.00
  -36    9    1     -2.33      0.00
  -35    9    1     -1.86      0.00
  -33    9    1      2.10      0.00
  -32    9    1      2.72      0.00
  -31    9    1     -2.17      0.00
  -30    9    1      1.39      0.00
  -29    9    1      1.95      0.00
  -28    9    1     -0.64      0.00
  -27    9    1     -5.18      0.00
  -26    9    1     -0.92      0.00
  -25    9    1      1.81      0.00
  -24    9    1     -4.01      0.00
  -23    9    1      1.17      0.00
  -22    9    1     -5.14      0.00
  -21    9    1      4.94      0.00
  -20    9    1     -8.32      0.00
  -19    9    1     -1.50      0.00
  -18    9    1     -1.35      0.00
  -17    9    1     -0.05      0.00
  -16    9    1      9.68      0.00
  -15    9    1    -12.16      0.00
  -14    9    1     16.45      0.00
  -13    9    1     -2.84      0.00
  -12    9    1      6.92      0.00
  -11    9    1     -6.32      0.00
  -10    9    1      6.06      0.00
   -9    9    1      6.99      0.00
   -8    9    1     -0.70      0.00
   -7    9    1      0.02      0.00
   -6    9    1      0.46      0.00
   -5    9    1      0.57      0.00
   -4    9    1      4.02      0.00
   -3    9    1     -6.62      0.00
   -2    9    1      3.79      0.00
   -1    9    1     -6.06      0.00
    0    9    1      7.92      0.00
    1    9    1      0.27      0.00
    2    9    1     -2.29      0.00
    3    9    1     -1.83      0.00
    4    9    1      6.14      0.00
    5    9    1      2.62      0.00
    6    9    1      0.52      0.00
    7    9    1     -7.99      0.00
    8    9    1      6.48      0.00
    9    9    1     -5.66      0.00
   10    9    1     -3.01      0.00
   11    9    1    -10.39      0.00
   12    9    1      7.98      0.00
   13    9    1     -1.29      0.00
   14    9    1      2.76      0.00
   15    9    1     -3.15      0.00
   16    9    1      1.64      0.00
   17    9    1      6.76      0.00
   18    9    1     -7.63      0.00
   19    9    1      3.70      0.00
   20    9    1     -4.45      0.00
   21    9    1     15.38      0.00
   22    9    1     -8.12      0.00
   23    9    1      0.82      0.00
   24    9    1     -8.42      0.00
   25    9    1      3.12      0.00
   26    9    1     -6.96      0.00
   27    9    1     -6.60      0.00
   28    9    1     -5.81      0.00
   29    9    1      3.11      0.00
   30    9    1      1.25      0.00
   31    9    1      0.69      0.00
   32    9    1     -1.85      0.00
   33    9    1      6.81      0.00
   34    9    1     -0.94      0.00
   35    9    1      4.59      0.00
  -34   10    1     -2.11      0.00
  -32   10    1      1.52      0.00
  -31   10    1      1.44      0.00
  -30   10    1      0.50      0.00
  -29   10    1      2.89      0.00
  -28   10    1     -0.74      0.00
  -27   10    1     -2.68      0.00
  -26   10    1      0.98      0.00
  -25   10    1     -5.65      0.00
  -24   10    1      8.70      0.00
  -23   10    1    -10.66      0.00
  -22   10    1      5.06      0.00
  -21   10    1     -5.58      0.00
  -20   10    1      1.01      0.00
  -19   10    1     -1.77      0.00
  -18   10    1     -7.78      0.00
  -17   10    1      7.91      0.00
  -16   10    1     -2.98      0.00
  -15   10    1      3.65      0.00
  -14   10    1     -7.42      0.00
  -13   10    1     -0.55      0.00
  -12   10    1     11.02      0.00
  -11   10    1    -11.12      0.00
  -10   10    1      3.19      0.00
   -9   10    1     -7.23      0.00
   -8   10    1     14.90      0.00
   -7   10    1     -6.45      0.00
   -6   10    1     -0.52      0.00
   -5   10    1     -1.69      0.00
   -4   10    1      6.27      0.00
   -3   10    1      2.77      0.00
   -2   10    1     -4.71      0.00
   -1   10    1     -3.68      0.00
    0   10    1      6.71      0.00
    1   10    1      1.11      0.00
    2   10    1      2.76      0.00
    3   10    1      2.32      0.00
    4   10    1      0.09      0.00
    5   10    1      6.30      0.00
    6   10    1     -3.91      0.00
    7   10    1     -0.15      0.00
    8   10    1     -5.44      0.00
    9   10    1      6.48      0.00
   10   10    1     -4.08      0.00
   11   10    1      3.13      0.00
   12   10    1     -1.07      0.00
   13   10    1      1.28      0.00
   14   10    1      1.68      0.00
   15   10    1     -1.86      0.00
   16   10    1      0.30      0.00
   17   10    1      0.60      0.00
   18   10    1      0.32      0.00
   19   10    1      3.45      0.00
   20   10    1     -7.01      0.00
   21   10    1      8.23      0.00
   22   10    1     -3.50      0.00
   23   10    1      2.65      0.00
   24   10    1     -8.11      0.00
   25   10    1      4.04      0.00
   26   10    1     -0.93      0.00
   27   10    1     -0.21      0.00
   28   10    1     -4.30      0.00
   29   10    1      1.96      0.00
   31   10    1     -3.06      0.00
   32   10    1      2.04      0.00
   33   10    1     -2.28      0.00
   34   10    1      4.03      0.00
  -32   11    1     -4.22      0.00
  -31   11    1      5.09      0.00
  -30   11    1     -3.82      0.00
  -29   11    1      1.40      0.00
  -28   11    1     -2.25      0.00
  -27   11    1      5.53      0.00
  -26   11    1     -2.47      0.00
  -25   11    1     -0.13      0.00
  -24   11    1     -2.71      0.00
  -23   11    1     -0.84      0.00
  -22   11    1     -2.58      0.00
  -21   11    1     -1.80      0.00
  -20   11    1     -2.57      0.00
  -19   11    1     -3.65      0.00
  -18   11    1     -0.17      0.00
  -17   11    1     -4.46      0.00
  -16   11    1     -0.08      0.00
  -15   11    1      4.56      0.00
  -14   11    1      2.21      0.00
  -13   11    1      3.45      0.00
  -12   11    1      0.24      0.00
  -11   11    1      2.57      0.00
  -10   11    1     -3.66      0.00
   -9   11    1     -0.37      0.00
   -8   11    1      1.19      0.00
   -7   11    1      1.07      0.00
   -6   11    1     10.60      0.00
   -5   11    1     -4.23      0.00
   -4   11    1     10.67      0.00
   -3   11    1     -7.31      0.00
   -2   11    1      9.69      0.00
   -1   11    1     -6.26      0.00
    0   11    1      2.90      0.00
    1   11    1     -4.33      0.00
    2   11    1      4.77      0.00
    3   11    1     -0.10      0.00
    4   11    1     -0.49      0.00
    5   11    1     -1.39      0.00
    6   11    1     -0.12      0.00
    7   11    1     -3.92      0.00
    8   11    1     -5.42      0.00
    9   11    1     -5.01      0.00
   10   11    1      1.65      0.00
   11   11    1     -3.73      0.00
   12   11    1      0.38      0.00
   13   11    1      2.88      0.00
   14   11    1      1.38      0.00
   15   11    1      3.22      0.00
   16   11    1     -0.34      0.00
   17   11    1      4.26      0.00
   18   11    1     -1.67      0.00
   19   11    1      7.55      0.00
   20   11    1     -2.77      0.00
   21   11    1      6.58      0.00
   22   11    1     -4.27      0.00
   23   11    1      8.22      0.00
   24   11    1     -7.05      0.00
   25   11    1      6.44      0.00
   26   11    1     -7.75      0.00
   27   11    1      1.78      0.00
   28   11    1     -1.14      0.00
   29   11    1      0.04      0.00
   30   11    1     -4.67      0.00
   31   11    1      2.45      0.00
   32   11    1     -2.93      0.00
  -31   12    1      2.96      0.00
  -30   12    1      0.85      0.00
  -29   12    1     -0.40      0.00
  -28   12    1      1.78      0.00
  -27   12    1      1.11      0.00
  -26   12    1     -1.95      0.00
  -25   12    1     -2.68      0.00
  -24   12    1      0.07      0.00
  -23   12    1     -5.12      0.00
  -22   12    1     -3.37      0.00
  -21   12    1     -3.30      0.00
  -20   12    1     -0.29      0.00
  -19   12    1     -1.96      0.00
  -18   12    1      0.29      0.00
  -17   12    1     -1.50      0.00
  -16   12    1      1.90      0.00
  -15   12    1     -5.76      0.00
  -14   12    1     10.77      0.00
  -13   12    1     -4.76      0.00
  -12   12    1     11.42      0.00
  -11   12    1     -6.27      0.00
  -10   12    1      8.55      0.00
   -9   12    1     -6.86      0.00
   -8   12    1      1.78      0.00
   -7   12    1     -5.19      0.00
   -6   12    1      4.24      0.00
   -5   12    1     -0.21      0.00
   -4   12    1      3.07      0.00
   -3   12    1     -5.01      0.00
   -2   12    1      2.21      0.00
   -1   12    1      0.62      0.00
    0   12    1     -4.48      0.00
    1   12    1      2.12      0.00
    2   12    1     -1.66      0.00
    3   12    1     11.72      0.00
    4   12    1     -7.36      0.00
    5   12    1      3.84      0.00
    6   12    1     -8.72      0.00
    7   12    1      9.46      0.00
    8   12    1     -8.72      0.00
    9   12    1      3.37      0.00
   10   12    1     -0.93      0.00
   11   12    1     10.38      0.00
   12   12    1     -6.91      0.00
   13   12    1      4.86      0.00
   14   12    1     -4.54      0.00
   15   12    1      7.31      0.00
   16   12    1     -5.67      0.00
   17   12    1      6.78      0.00
   18   12    1     -0.81      0.00
   19   12    1     -0.05      0.00
   20   12    1     -6.43      0.00
   21   12    1     -0.55      0.00
   22   12    1     -5.91      0.00
   23   12    1      3.74      0.00
   24   12    1     -3.80      0.00
   25   12    1      2.57      0.00
   26   12    1     -7.38      0.00
   27   12    1      7.25      0.00
   28   12    1     -2.39      0.00
   29   12    1      3.91      0.00
   30   12    1      0.39      0.00
  -28   13    1     -0.46      0.00
  -27   13    1     -0.53      0.00
  -26   13    1      1.36      0.00
  -25   13    1      3.48      0.00
  -24   13    1     -0.19      0.00
  -23   13    1     -2.03      0.00
  -22   13    1      1.03      0.00
  -21   13    1     -4.77      0.00
  -20   13    1      0.70      0.00
  -19   13    1     -0.61      0.00
  -18   13    1     -3.74      0.00
  -17   13    1      4.68      0.00
  -16   13    1     -3.51      0.00
  -15   13    1      4.88      0.00
  -14   13    1     -6.27      0.00
  -13   13    1      4.84      0.00
  -12   13    1      0.10      0.00
  -11   13    1      9.64      0.00
  -10   13    1      3.71      0.00
   -9   13    1      2.08      0.00
   -8   13    1      1.16      0.00
   -7   13    1      1.07      0.00
   -6   13    1     -1.84      0.00
   -5   13    1     -4.28      0.00
   -4   13    1     -0.50      0.00
   -3   13    1      2.88      0.00
   -2   13    1     -1.43      0.00
   -1   13    1      1.51      0.00
    0   13    1     -2.09      0.00
    1   13    1      1.54      0.00
    2   13    1     -7.24      0.00
    3   13    1      2.61      0.00
    4   13    1     -6.22      0.00
    5   13    1      1.45      0.00
    6   13    1     -9.99      0.00
    7   13    1      2.53      0.00
    8   13    1      0.39      0.00
    9   13    1     -3.75      0.00
   10   13    1      2.77      0.00
   11   13    1     -4.27      0.00
   12   13    1      8.37      0.00
   13   13    1     -8.36      0.00
   14   13    1      8.71      0.00
   15   13    1     -2.13      0.00
   16   13    1      7.27      0.00
   17   13    1      1.27      0.00
   18   13    1      8.16      0.00
   19   13    1      2.02      0.00
   20   13    1      1.35      0.00
   21   13    1      0.66      0.00
   22   13    1     -1.03      0.00
   23   13    1     -2.15      0.00
   24   13    1     -3.13      0.00
   25   13    1     -4.30      0.00
   26   13    1     -2.84      0.00
   28   13    1     -1.40      0.00
  -26   14    1     -0.68      0.00
  -25   14    1     -1.08      0.00
  -24   14    1      1.95      0.00
  -23   14    1     -2.48      0.00
  -22   14    1      0.34      0.00
  -21   14    1      1.22      0.00
  -20   14    1      4.27      0.00
  -19   14    1     -5.42      0.00
  -18   14    1     -1.11      0.00
  -17   14    1     -3.40      0.00
  -16   14    1     -0.70      0.00
  -15   14    1     -7.19      0.00
  -14   14    1     -0.99      0.00
  -13   14    1     -0.63      0.00
  -12   14    1     -1.05      0.00
  -11   14    1     -6.25      0.00
  -10   14    1     -1.07      0.00
   -9   14    1     -4.87      0.00
   -8   14    1      4.10      0.00
   -7   14    1     -5.59      0.00
   -6   14    1      2.82      0.00
   -5   14    1     -7.12      0.00
   -4   14    1      6.08      0.00
   -3   14    1     -9.31      0.00
   -2   14    1      4.03      0.00
   -1   14    1     -2.11      0.00
    0   14    1      3.76      0.00
    2   14    1     -7.25      0.00
    3   14    1      7.25      0.00
    4   14    1     -9.69      0.00
    5   14    1     10.80      0.00
    6   14    1    -13.25      0.00
    7   14    1     10.18      0.00
    8   14    1     -8.33      0.00
    9   14    1     14.55      0.00
   10   14    1     -8.28      0.00
   11   14    1      4.71      0.00
   12   14    1     -6.42      0.00
   13   14    1      3.63      0.00
   14   14    1     -1.72      0.00
   15   14    1     -0.74      0.00
   16   14    1      4.16      0.00
   17   14    1      3.10      0.00
   18   14    1      2.74      0.00
   19   14    1     -1.81      0.00
   20   14    1     -5.22      0.00
   21   14    1     -2.16      0.00
   22   14    1     -1.64      0.00
   23   14    1      2.26      0.00
   24   14    1     -3.97      0.00
   25   14    1      3.69      0.00
  -23   15    1      0.62      0.00
  -22   15    1     -1.52      0.00
  -21   15    1     -0.23      0.00
  -20   15    1     -2.74      0.00
  -19   15    1     -0.77      0.00
  -18   15    1     -1.77      0.00
  -17   15    1      0.05      0.00
  -16   15    1      2.45      0.00
  -15   15    1      5.33      0.00
  -14   15    1     -1.83      0.00
  -13   15    1      0.78      0.00
  -12   15    1      3.38      0.00
  -11   15    1      1.41      0.00
  -10   15    1     -0.17      0.00
   -9   15    1     -2.13      0.00
   -8   15    1      3.11      0.00
   -7   15    1      0.21      0.00
   -6   15    1     -1.50      0.00
   -5   15    1      2.28      0.00
   -4   15    1     -2.21      0.00
   -3   15    1      1.33      0.00
   -2   15    1     -3.46      0.00
   -1   15    1     -0.28      0.00
    0   15    1      0.86      0.00
    1   15    1      1.20      0.00
    2   15    1      1.00      0.00
    3   15    1      1.58      0.00
    4   15    1     -3.55      0.00
    5   15    1      0.10      0.00
    6   15    1     -2.43      0.00
    7   15    1     -0.13      0.00
    8   15    1     -6.09      0.00
    9   15    1      0.81      0.00
   10   15    1     -1.83      0.00
   11   15    1     -0.05      0.00
   12   15    1     -0.16      0.00
   13   15    1      4.12      0.00
   14   15    1     -0.81      0.00
   15   15    1      1.64      0.00
   16   15    1      1.99      0.00
   17   15    1      0.60      0.00
   18   15    1      0.13      0.00
   19   15    1     -0.31      0.00
   20   15    1      4.15      0.00
   21   15    1     -1.51      0.00
   22   15    1      5.00      0.00
  -19   16    1      5.72      0.00
  -18   16    1      0.53      0.00
  -17   16    1     -1.31      0.00
  -16   16    1     -4.67      0.00
  -15   16    1      3.81      0.00
  -14   16    1     -0.94      0.00
  -13   16    1      1.44      0.00
  -12   16    1     -1.35      0.00
  -11   16    1      5.60      0.00
  -10   16    1     -2.12      0.00
   -9   16    1     -2.64      0.00
   -8   16    1     -3.41      0.00
   -7   16    1     -1.41      0.00
   -6   16    1     -0.40      0.00
   -5   16    1     -4.49      0.00
   -4   16    1      3.56      0.00
   -3   16    1     -2.13      0.00
   -2   16    1      1.00      0.00
   -1   16    1     -5.86      0.00
    0   16    1      3.12      0.00
    1   16    1     -5.67      0.00
    2   16    1      3.03      0.00
    3   16    1      0.64      0.00
    4   16    1     -1.33      0.00
    5   16    1      2.24      0.00
    6   16    1     -3.00      0.00
    7   16    1      6.03      0.00
    8   16    1     -8.50      0.00
    9   16    1      0.61      0.00
   10   16    1     -4.89      0.00
   11   16    1      1.73      0.00
   12   16    1      1.51      0.00
   13   16    1     -2.77      0.00
   14   16    1      6.32      0.00
   15   16    1     -0.03      0.00
   16   16    1      3.30      0.00
   17   16    1     -3.63      0.00
   18   16    1      0.80      0.00
  -13   17    1      2.33      0.00
  -12   17    1      0.79      0.00
  -11   17    1      2.13      0.00
  -10   17    1      0.05      0.00
   -9   17    1      0.79      0.00
   -8   17    1     -1.05      0.00
   -7   17    1      4.86      0.00
   -6   17    1      0.21      0.00
   -5   17    1     -0.42      0.00
   -4   17    1     -1.70      0.00
   -3   17    1     -2.50      0.00
   -2   17    1      0.14      0.00
   -1   17    1     -5.70      0.00
    0   17    1      5.43      0.00
    1   17    1     -6.15      0.00
    2   17    1      6.04      0.00
    3   17    1     -6.93      0.00
    4   17    1      2.14      0.00
    5   17    1     -4.33      0.00
    6   17    1      0.87      0.00
    7   17    1      2.84      0.00
    8   17    1     -1.48      0.00
    9   17    1      1.64      0.00
   10   17    1     -6.54      0.00
   11   17    1      1.36      0.00
   12   17    1     -5.46      0.00
   13   17    1      2.71      0.00
  -37    0    2     -2.46      0.00
  -36    0    2     -1.93      0.00
  -35    0    2     -0.05      0.00
  -34    0    2      5.57      0.00
  -33    0    2      1.79      0.00
  -32    0    2     -1.19      0.00
  -31    0    2     -9.82      0.00
  -30    0    2     -4.28      0.00
  -29    0    2      6.39      0.00
  -28    0    2      5.26      0.00
  -27    0    2      6.75      0.00
  -26    0    2      5.23      0.00
  -25    0    2     -4.94      0.00
  -24    0    2      2.83      0.00
  -23    0    2     -7.14      0.00
  -22    0    2      0.41      0.00
  -21    0    2    -17.13      0.00
  -20    0    2      8.29      0.00
  -19    0    2     -1.55      0.00
  -18    0    2      4.98      0.00
  -17    0    2     -0.16      0.00
  -16    0    2     -2.40      0.00
  -15    0    2     -9.99      0.00
  -14    0    2     19.07      0.00
  -13    0    2     -4.92      0.00
  -12    0    2     22.85      0.00
  -11    0    2      8.22      0.00
  -10    0    2     19.12      0.00
   -9    0    2     18.40      0.00
   -8    0    2      3.22      0.00
   -7    0    2    -55.62      0.00
   -6    0    2     15.73      0.00
   -5    0    2    -54.34      0.00
   -4    0    2     98.01      0.00
   -3    0    2   -157.30      0.00
   -2    0    2    198.88      0.00
   -1    0    2   -197.78      0.00
    1    0    2   -200.93      0.00
    2    0    2    129.19      0.00
    3    0    2   -139.96      0.00
    4    0    2     96.80      0.00
    5    0    2    -57.70      0.00
    6    0    2      6.02      0.00
    7    0    2     30.10      0.00
    8    0    2     -4.68      0.00
    9    0    2      8.35      0.00
   10    0    2    -11.48      0.00
   11    0    2     14.47      0.00
   12    0    2     -3.03      0.00
   13    0    2      4.07      0.00
   14    0    2     -8.23      0.00
   15    0    2     -1.63      0.00
   16    0    2      4.57      0.00
   17    0    2     -3.62      0.00
   18    0    2      3.62      0.00
   19    0    2      4.37      0.00
   20    0    2     13.01      0.00
   21    0    2      4.40      0.00
   22    0    2     -2.99      0.00
   23    0    2    -13.63      0.00
   24    0    2    -10.92      0.00
   25    0    2     -3.22      0.00
   26    0    2     -0.11      0.00
   27    0    2      5.40      0.00
   28    0    2      5.18      0.00
   33    0    2      2.82      0.00
   34    0    2    -10.42      0.00
   35    0    2     13.22      0.00
   36    0    2     -3.19      0.00
   37    0    2      8.77      0.00
   38    0    2     -5.64      0.00
  -39    1    2     -4.60      0.00
  -36    1    2      2.28      0.00
  -35    1    2     -1.97      0.00
  -34    1    2     -8.29      0.00
  -33    1    2      7.37      0.00
  -32    1    2     -0.34      0.00
  -31    1    2      0.81      0.00
  -30    1    2      2.76      0.00
  -29    1    2      1.12      0.00
  -28    1    2      4.41      0.00
  -27    1    2      0.57      0.00
  -26    1    2      4.17      0.00
  -25    1    2     -1.47      0.00
  -24    1    2      6.53      0.00
  -23    1    2     -6.89      0.00
  -22    1    2     -4.28      0.00
  -21    1    2     -2.47      0.00
  -20    1    2      3.80      0.00
  -19    1    2      0.88      0.00
  -18    1    2    -10.69      0.00
  -17    1    2      3.67      0.00
  -16    1    2     -6.84      0.00
  -15    1    2      9.13      0.00
  -14    1    2    -12.81      0.00
  -13    1    2      0.68      0.00
  -12    1    2      1.54      0.00
  -11    1    2      2.94      0.00
  -10    1    2      2.27      0.00
   -9    1    2    -11.83      0.00
   -8    1    2     11.68      0.00
   -7    1    2     -6.15      0.00
   -6    1    2    -28.55      0.00
   -5    1    2      9.51      0.00
   -4    1    2    -31.30      0.00
   -3    1    2     56.11      0.00
   -2    1    2    -56.23      0.00
   -1    1    2     19.03      0.00
    0    1    2     18.32      0.00
    1    1    2     12.84      0.00
    2    1    2     27.06      0.00
    3    1    2    -28.31      0.00
    4    1    2     36.99      0.00
    5    1    2    -22.35      0.00
    6    1    2     27.92      0.00
    7    1    2    -43.79      0.00
    8    1    2     11.88      0.00
    9    1    2     -2.79      0.00
   10    1    2      3.47      0.00
   11    1    2      5.84      0.00
   12    1    2     -7.33      0.00
   13    1    2      2.42      0.00
   14    1    2    -10.13      0.00
   15    1    2      6.07      0.00
   16    1    2    -11.78      0.00
   17    1    2      6.26      0.00
   18    1    2     -4.66      0.00
   19    1    2      4.42      0.00
   20    1    2     -6.51      0.00
   21    1    2      2.29      0.00
   22    1    2     -6.92      0.00
   23    1    2      3.89      0.00
   24    1    2      3.27      0.00
   25    1    2     -2.01      0.00
   26    1    2      0.01      0.00
   27    1    2      5.17      0.00
   28    1    2     -3.81      0.00
   32    1    2     -0.42      0.00
   33    1    2      5.42      0.00
   34    1    2     -1.94      0.00
   35    1    2      1.69      0.00
   36    1    2     -2.57      0.00
   37    1    2      1.32      0.00
   38    1    2     -1.42      0.00
  -39    2    2     -2.38      0.00
  -38    2    2     -0.99      0.00
  -37    2    2      2.66      0.00
  -36    2    2     -0.30      0.00
  -35    2    2     -1.39      0.00
  -34    2    2     -6.73      0.00
  -33    2    2      4.47      0.00
  -32    2    2     -7.98      0.00
  -31    2    2     -0.49      0.00
  -30    2    2     -6.00      0.00
  -29    2    2     10.93      0.00
  -28    2    2     -4.04      0.00
  -27    2    2      6.77      0.00
  -26    2    2     -2.01      0.00
  -25    2    2      5.97      0.00
  -24    2    2      8.18      0.00
  -23    2    2      0.32      0.00
  -22    2    2      7.84      0.00
  -21    2    2     -0.44      0.00
  -20    2    2      2.15      0.00
  -19    2    2     -2.26      0.00
  -18    2    2     -3.72      0.00
  -17    2    2     -4.53      0.00
  -16    2    2      7.12      0.00
  -15    2    2      3.00      0.00
  -14    2    2     -6.32      0.00
  -13    2    2     12.27      0.00
  -11    2    2      1.89      0.00
  -10    2    2     -1.74      0.00
   -9    2    2     -2.87      0.00
   -8    2    2     23.74      0.00
   -7    2    2      9.50      0.00
   -6    2    2     -6.78      0.00
   -5    2    2    -58.23      0.00
   -4    2    2     38.63      0.00
   -3    2    2    -40.90      0.00
   -2    2    2      5.92      0.00
   -1    2    2    -88.33      0.00
    0    2    2     53.97      0.00
    1    2    2    -43.93      0.00
    2    2    2     55.21      0.00
    3    2    2    -32.68      0.00
    4    2    2     28.32      0.00
    5    2    2      6.41      0.00
    6    2    2     42.24      0.00
    7    2    2     -2.86      0.00
    8    2    2     15.33      0.00
    9    2    2     -0.93      0.00
   10    2    2      5.05      0.00
   11    2    2     -1.87      0.00
   12    2    2     -1.09      0.00
   13    2    2     -0.38      0.00
   14    2    2     10.20      0.00
   15    2    2     -4.74      0.00
   16    2    2     -1.16      0.00
   17    2    2     -4.22      0.00
   18    2    2     -2.05      0.00
   19    2    2    -10.07      0.00
   20    2    2     -2.80      0.00
   21    2    2     -5.55      0.00
   22    2    2      2.76      0.00
   23    2    2     -6.29      0.00
   24    2    2     -2.97      0.00
   25    2    2     -5.03      0.00
   26    2    2     -0.33      0.00
   27    2    2     -3.16      0.00
   28    2    2     -6.94      0.00
   29    2    2      5.37      0.00
   30    2    2      0.41      0.00
   31    2    2      4.56      0.00
   32    2    2     -2.56      0.00
   33    2    2      6.38      0.00
   34    2    2     -3.04      0.00
   35    2    2      8.09      0.00
   36    2    2     -3.66      0.00
   37    2    2      2.02      0.00
   38    2    2      2.54      0.00
   39    2    2     -1.22      0.00
  -41    3    2     -7.10      0.00
  -39    3    2     -7.74      0.00
  -38    3    2      6.81      0.00
  -37    3    2     -2.26      0.00
  -36    3    2      4.49      0.00
  -35    3    2      1.51      0.00
  -34    3    2      1.38      0.00
  -33    3    2      0.82      0.00
  -32    3    2      2.61      0.00
  -31    3    2     -3.35      0.00
  -30    3    2      5.97      0.00
  -29    3    2     -0.98      0.00
  -28    3    2      5.02      0.00
  -27    3    2     -1.72      0.00
  -26    3    2     -3.53      0.00
  -25    3    2      5.31      0.00
  -24    3    2     -5.33      0.00
  -23    3    2     -1.97      0.00
  -22    3    2     -3.28      0.00
  -21    3    2     -5.19      0.00
  -20    3    2      8.71      0.00
  -19    3    2     -5.92      0.00
  -18    3    2      1.14      0.00
  -17    3    2     -4.31      0.00
  -16    3    2      5.58      0.00
  -15    3    2      2.18      0.00
  -14    3    2    -12.66      0.00
  -13    3    2      4.19      0.00
  -12    3    2    -24.08      0.00
  -11    3    2      9.08      0.00
  -10    3    2    -15.31      0.00
   -9    3    2     -4.28      0.00
   -8    3    2    -13.46      0.00
   -7    3    2     18.26      0.00
   -6    3    2      8.98      0.00
   -5    3    2      7.85      0.00
   -4    3    2      0.77      0.00
   -3    3    2     20.83      0.00
   -2    3    2     -2.59      0.00
   -1    3    2    -12.70      0.00
    0    3    2     -2.31      0.00
    1    3    2    -26.69      0.00
    2    3    2      5.27      0.00
    3    3    2    -11.33      0.00
    4    3    2     25.49      0.00
    5    3    2    -19.18      0.00
    6    3    2     -5.76      0.00
    7    3    2      0.26      0.00
    8    3    2      4.82      0.00
    9    3    2     -7.93      0.00
   10    3    2      4.40      0.00
   11    3    2     -0.57      0.00
   12    3    2     -0.31      0.00
   13    3    2      5.71      0.00
   14    3    2     -2.52      0.00
   15    3    2     -0.49      0.00
   16    3    2      1.14      0.00
   17    3    2      6.41      0.00
   18    3    2    -10.25      0.00
   19    3    2      2.95      0.00
   20    3    2    -10.18      0.00
   21    3    2      6.17      0.00
   22    3    2    -18.60      0.00
   23    3    2     -2.34      0.00
   24    3    2     -2.04      0.00
   25    3    2      5.91      0.00
   26    3    2      1.90      0.00
   27    3    2     -1.45      0.00
   28    3    2      7.41      0.00
   29    3    2     -1.63      0.00
   30    3    2     -0.16      0.00
   31    3    2     -1.63      0.00
   32    3    2      1.81      0.00
   33    3    2     -1.15      0.00
   34    3    2      1.14      0.00
   35    3    2      2.79      0.00
   36    3    2      5.64      0.00
   37    3    2      4.81      0.00
   38    3    2      0.59      0.00
   39    3    2      0.51      0.00
   40    3    2      0.76      0.00
  -40    4    2      1.66      0.00
  -39    4    2     -2.68      0.00
  -38    4    2      3.29      0.00
  -37    4    2     -2.92      0.00
  -36    4    2      0.71      0.00
  -35    4    2      0.55      0.00
  -34    4    2     -0.77      0.00
  -33    4    2      2.28      0.00
  -32    4    2     -4.94      0.00
  -31    4    2      6.40      0.00
  -30    4    2     -6.66      0.00
  -29    4    2     -0.68      0.00
  -28    4    2      0.10      0.00
  -27    4    2      2.89      0.00
  -26    4    2      0.28      0.00
  -25    4    2     -2.87      0.00
  -24    4    2      3.94      0.00
  -23    4    2      7.00      0.00
  -22    4    2     -0.12      0.00
  -21    4    2     -1.57      0.00
  -20    4    2      2.37      0.00
  -19    4    2      1.92      0.00
  -18    4    2     -4.63      0.00
  -17    4    2     -9.89      0.00
  -16    4    2     -1.64      0.00
  -15    4    2      9.77      0.00
  -14    4    2      9.28      0.00
  -13    4    2      7.26      0.00
  -12    4    2     -7.18      0.00
  -11    4    2     17.37      0.00
  -10    4    2     -0.50      0.00
   -9    4    2      3.98      0.00
   -8    4    2    -43.77      0.00
   -7    4    2     20.91      0.00
   -6    4    2    -18.97      0.00
   -5    4    2     31.44      0.00
   -4    4    2    -43.49      0.00
   -3    4    2     21.22      0.00
   -2    4    2    -20.16      0.00
   -1    4    2     26.20      0.00
    0    4    2    -20.61      0.00
    1    4    2      6.50      0.00
    2    4    2     -5.71      0.00
    3    4    2      6.12      0.00
    4    4    2     16.36      0.00
    5    4    2     -5.47      0.00
    6    4    2     16.04      0.00
    7    4    2    -20.87      0.00
    8    4    2     25.31      0.00
    9    4    2    -16.25      0.00
   10    4    2     14.44      0.00
   11    4    2    -21.41      0.00
   12    4    2     17.32      0.00
   13    4    2     -7.07      0.00
   14    4    2      2.99      0.00
   15    4    2      2.61      0.00
   16    4    2     -2.60      0.00
   17    4    2      5.10      0.00
   18    4    2    -13.18      0.00
   19    4    2     10.05      0.00
   20    4    2    -12.59      0.00
   21    4    2     14.30      0.00
   22    4    2     -4.02      0.00
   23    4    2     10.05      0.00
   24    4    2     -8.98      0.00
   25    4    2      4.42      0.00
   26    4    2     -7.90      0.00
   27    4    2     -1.59      0.00
   28    4    2     -7.38      0.00
   29    4    2      6.05      0.00
   30    4    2     -0.36      0.00
   31    4    2      3.94      0.00
   32    4    2     -5.55      0.00
   33    4    2     10.72      0.00
   34    4    2     -6.25      0.00
   35    4    2     -1.23      0.00
   36    4    2     -3.22      0.00
   37    4    2     -1.59      0.00
   38    4    2     -0.19      0.00
   39    4    2     -3.84      0.00
  -40    5    2     -1.46      0.00
  -39    5    2     -0.96      0.00
  -38    5    2      1.12      0.00
  -37    5    2     -3.01      0.00
  -36    5    2      5.30      0.00
  -35    5    2     -7.50      0.00
  -34    5    2      4.59      0.00
  -33    5    2     -2.70      0.00
  -32    5    2      2.89      0.00
  -31    5    2      6.39      0.00
  -30    5    2     -3.73      0.00
  -29    5    2      9.40      0.00
  -28    5    2    -10.73      0.00
  -27    5    2      4.08      0.00
  -26    5    2     -6.44      0.00
  -25    5    2      0.67      0.00
  -24    5    2     -0.01      0.00
  -23    5    2     -1.51      0.00
  -22    5    2     10.08      0.00
  -21    5    2     -8.73      0.00
  -20    5    2      0.89      0.00
  -19    5    2    -11.13      0.00
  -18    5    2      3.10      0.00
  -17    5    2     -7.22      0.00
  -16    5    2     -5.41      0.00
  -15    5    2      8.29      0.00
  -14    5    2     -0.51      0.00
  -13    5    2      2.70      0.00
  -12    5    2     -7.84      0.00
  -11    5    2    -11.86      0.00
  -10    5    2      0.93      0.00
   -9    5    2     -3.41      0.00
   -8    5    2     -0.05      0.00
   -7    5    2    -12.93      0.00
   -6    5    2     -8.24      0.00
   -5    5    2     14.11      0.00
   -4    5    2      0.58      0.00
   -3    5    2      0.90      0.00
   -2    5    2     -0.63      0.00
   -1    5    2     15.59      0.00
    0    5    2     -5.22      0.00
    1    5    2      9.77      0.00
    2    5    2      0.94      0.00
    3    5    2     -5.15      0.00
    4    5    2     -0.56      0.00
    5    5    2     -0.08      0.00
    6    5    2     14.87      0.00
    7    5    2    -12.03      0.00
    8    5    2      5.78      0.00
    9    5    2    -12.64      0.00
   10    5    2     21.54      0.00
   11    5    2    -28.83      0.00
   12    5    2     22.66      0.00
   13    5    2    -25.83      0.00
   14    5    2     21.92      0.00
   15    5    2    -20.38      0.00
   16    5    2     11.85      0.00
   17    5    2    -15.39      0.00
   18    5    2      3.21      0.00
   19    5    2     -3.26      0.00
   20    5    2      2.50      0.00
   21    5    2     -9.97      0.00
   22    5    2     -0.36      0.00
   23    5    2     -2.33      0.00
   24    5    2      2.26      0.00
   25    5    2     -7.51      0.00
   26    5    2      4.09      0.00
   27    5    2     -0.15      0.00
   28    5    2      4.36      0.00
   29    5    2     -6.26      0.00
   30    5    2     -1.63      0.00
   31    5    2     -0.08      0.00
   32    5    2      2.46      0.00
   33    5    2      4.42      0.00
   34    5    2      1.59      0.00
   35    5    2      5.38      0.00
   36    5    2     -2.70      0.00
   37    5    2      3.74      0.00
   38    5    2     -2.96      0.00
   39    5    2     -2.08      0.00
  -39    6    2      6.08      0.00
  -38    6    2     -4.04      0.00
  -37    6    2      4.55      0.00
  -36    6    2     -2.85      0.00
  -35    6    2      2.35      0.00
  -34    6    2     -6.27      0.00
  -33    6    2      0.27      0.00
  -32    6    2      3.80      0.00
  -31    6    2     -4.69      0.00
  -30    6    2     -3.51      0.00
  -29    6    2      1.67      0.00
  -28    6    2     -5.87      0.00
  -27    6    2      0.51      0.00
  -26    6    2     -5.33      0.00
  -25    6    2      6.37      0.00
  -24    6    2     -8.57      0.00
  -23    6    2      4.68      0.00
  -22    6    2     -4.03      0.00
  -21    6    2     10.93      0.00
  -20    6    2      0.79      0.00
  -19    6    2      5.09      0.00
  -18    6    2     -3.00      0.00
  -17    6    2      1.96      0.00
  -16    6    2     -2.58      0.00
  -15    6    2     -6.13      0.00
  -14    6    2      5.76      0.00
  -13    6    2     -7.31      0.00
  -12    6    2     13.51      0.00
  -11    6    2      0.85      0.00
  -10    6    2      6.85      0.00
   -9    6    2    -16.27      0.00
   -8    6    2     28.41      0.00
   -7    6    2    -16.08      0.00
   -6    6    2      7.11      0.00
   -5    6    2    -23.47      0.00
   -4    6    2     10.78      0.00
   -3    6    2    -13.05      0.00
   -2    6    2     -0.76      0.00
   -1    6    2    -15.03      0.00
    0    6    2     -4.11      0.00
    1    6    2      6.36      0.00
    2    6    2     -8.31      0.00
    3    6    2     11.62      0.00
    4    6    2      5.00      0.00
    5    6    2      2.42      0.00
    6    6    2      5.92      0.00
    7    6    2     -3.01      0.00
    8    6    2      5.93      0.00
    9    6    2     -8.47      0.00
   10    6    2      9.24      0.00
   11    6    2     -3.33      0.00
   12    6    2      0.83      0.00
   13    6    2     13.45      0.00
   14    6    2     -8.47      0.00
   15    6    2     -0.08      0.00
   16    6    2    -10.02      0.00
   17    6    2      5.91      0.00
   18    6    2     -7.80      0.00
   19    6    2      4.82      0.00
   20    6    2     -1.28      0.00
   21    6    2     10.22      0.00
   22    6    2     -2.87      0.00
   23    6    2      7.32      0.00
   24    6    2     -4.31      0.00
   25    6    2      7.53      0.00
   26    6    2      0.12      0.00
   27    6    2     -1.94      0.00
   28    6    2      2.92      0.00
   29    6    2     -3.07      0.00
   30    6    2      2.95      0.00
   31    6    2     -9.20      0.00
   32    6    2      0.65      0.00
   33    6    2      2.01      0.00
   34    6    2      4.59      0.00
   35    6    2      0.09      0.00
   36    6    2     -5.80      0.00
   37    6    2      1.66      0.00
  -38    7    2      1.47      0.00
  -37    7    2      1.58      0.00
  -36    7    2     -2.66      0.00
  -35    7    2      3.31      0.00
  -34    7    2      0.00      0.00
  -33    7    2      0.41      0.00
  -32    7    2     -1.63      0.00
  -31    7    2     -2.95      0.00
  -30    7    2      5.17      0.00
  -29    7    2      1.50      0.00
  -28    7    2      0.16      0.00
  -27    7    2      0.90      0.00
  -26    7    2     -1.10      0.00
  -25    7    2      1.74      0.00
  -24    7    2     -6.13      0.00
  -23    7    2     -3.82      0.00
  -22    7    2     -3.53      0.00
  -21    7    2      5.34      0.00
  -20    7    2     -3.09      0.00
  -19    7    2      4.57      0.00
  -18    7    2     -2.87      0.00
  -17    7    2     14.23      0.00
  -16    7    2    -16.47      0.00
  -15    7    2      8.41      0.00
  -14    7    2     -8.58      0.00
  -13    7    2      8.84      0.00
  -12    7    2    -18.69      0.00
  -11    7    2      9.07      0.00
  -10    7    2    -17.15      0.00
   -9    7    2      5.74      0.00
   -8    7    2    -13.06      0.00
   -7    7    2     10.62      0.00
   -6    7    2      4.69      0.00
   -5    7    2      7.68      0.00
   -4    7    2      1.74      0.00
   -3    7    2      2.02      0.00
   -2    7    2      8.32      0.00
   -1    7    2     -3.18      0.00
    0    7    2      6.16      0.00
    1    7    2     -9.69      0.00
    2    7    2      5.11      0.00
    3    7    2      5.69      0.00
    4    7    2     -6.11      0.00
    5    7    2      3.72      0.00
    6    7    2    -10.81      0.00
    7    7    2     -7.52      0.00
    8    7    2     11.22      0.00
    9    7    2     -6.31      0.00
   10    7    2     13.52      0.00
   11    7    2    -14.22      0.00
   12    7    2     22.38      0.00
   13    7    2     -7.99      0.00
   14    7    2      9.06      0.00
   15    7    2    -13.17      0.00
   16    7    2     -1.93      0.00
   17    7    2      4.39      0.00
   18    7    2      1.53      0.00
   19    7    2     -5.48      0.00
   20    7    2     -2.98      0.00
   21    7    2      5.52      0.00
   22    7    2     -3.56      0.00
   23    7    2     -6.75      0.00
   24    7    2     -4.38      0.00
   25    7    2      2.75      0.00
   26    7    2      4.36      0.00
   27    7    2     -1.63      0.00
   28    7    2      0.75      0.00
   29    7    2     -0.56      0.00
   30    7    2      7.60      0.00
   31    7    2     -6.75      0.00
   32    7    2      2.86      0.00
   33    7    2     -2.50      0.00
   34    7    2     -1.76      0.00
   35    7    2      2.49      0.00
   36    7    2     -5.43      0.00
   37    7    2      4.79      0.00
  -36    8    2     -6.49      0.00
  -35    8    2      4.92      0.00
  -34    8    2     -6.40      0.00
  -33    8    2      4.20      0.00
  -32    8    2     -7.26      0.00
  -31    8    2     -2.96      0.00
  -30    8    2     -2.09      0.00
  -29    8    2      2.80      0.00
  -27    8    2      2.42      0.00
  -26    8    2      2.14      0.00
  -25    8    2      1.55      0.00
  -24    8    2     -0.14      0.00
  -23    8    2      0.08      0.00
  -22    8    2     -1.93      0.00
  -21    8    2      5.13      0.00
  -20    8    2     -6.18      0.00
  -19    8    2      6.34      0.00
  -18    8    2     -6.27      0.00
  -17    8    2      6.00      0.00
  -16    8    2     -1.06      0.00
  -15    8    2      3.35      0.00
  -14    8    2     -6.08      0.00
  -13    8    2      0.21      0.00
  -12    8    2      6.41      0.00
  -11    8    2    -16.94      0.00
  -10    8    2     11.18      0.00
   -9    8    2    -12.79      0.00
   -8    8    2     12.12      0.00
   -7    8    2    -13.95      0.00
   -6    8    2     12.79      0.00
   -5    8    2    -16.41      0.00
   -4    8    2     12.76      0.00
   -3    8    2    -15.25      0.00
   -2    8    2      4.09      0.00
   -1    8    2      0.65      0.00
    0    8    2     13.86      0.00
    1    8    2     -8.21      0.00
    2    8    2      4.32      0.00
    3    8    2      0.87      0.00
    4    8    2     -2.22      0.00
    5    8    2      2.54      0.00
    6    8    2      3.02      0.00
    7    8    2     -0.20      0.00
    8    8    2      2.96      0.00
    9    8    2      0.18      0.00
   10    8    2      3.17      0.00
   11    8    2     -5.38      0.00
   12    8    2     -2.79      0.00
   13    8    2     -4.26      0.00
   14    8    2      3.94      0.00
   15    8    2      2.88      0.00
   16    8    2     -2.25      0.00
   17    8    2      1.57      0.00
   18    8    2      2.66      0.00
   19    8    2     -1.40      0.00
   20    8    2      0.20      0.00
   21    8    2     -2.48      0.00
   22    8    2      8.26      0.00
   23    8    2      0.74      0.00
   24    8    2     -4.09      0.00
   25    8    2      1.12      0.00
   26    8    2      1.14      0.00
   27    8    2     -0.31      0.00
   28    8    2     -3.84      0.00
   29    8    2     -3.88      0.00
   30    8    2      5.78      0.00
   31    8    2     -5.31      0.00
   32    8    2      5.93      0.00
   33    8    2     -6.63      0.00
   34    8    2      3.65      0.00
   35    8    2     -1.75      0.00
   36    8    2      1.83      0.00
  -34    9    2     -3.83      0.00
  -33    9    2      0.37      0.00
  -32    9    2     -4.77      0.00
  -31    9    2     -0.91      0.00
  -30    9    2      0.54      0.00
  -29    9    2     -4.18      0.00
  -28    9    2      3.65      0.00
  -27    9    2      2.46      0.00
  -26    9    2     -0.12      0.00
  -25    9    2      2.45      0.00
  -24    9    2     -3.61      0.00
  -23    9    2      5.48      0.00
  -22    9    2      1.42      0.00
  -21    9    2      7.09      0.00
  -20    9    2      3.48      0.00
  -19    9    2      4.58      0.00
  -18    9    2      0.37      0.00
  -17    9    2     -0.85      0.00
  -16    9    2     -1.17      0.00
  -15    9    2      0.87      0.00
  -14    9    2     -8.75      0.00
  -13    9    2      8.47      0.00
  -12    9    2     -9.33      0.00
  -11    9    2      6.75      0.00
  -10    9    2    -15.85      0.00
   -9    9    2      5.51      0.00
   -8    9    2     -8.89      0.00
   -7    9    2      0.47      0.00
   -6    9    2     -4.95      0.00
   -5    9    2      2.24      0.00
   -4    9    2     10.49      0.00
   -3    9    2      1.59      0.00
   -2    9    2      9.23      0.00
   -1    9    2      0.48      0.00
    0    9    2      8.18      0.00
    1    9    2      2.95      0.00
    2    9    2      0.27      0.00
    3    9    2      1.12      0.00
    4    9    2     -7.25      0.00
    5    9    2      6.50      0.00
    6    9    2     -9.39      0.00
    7    9    2      8.65      0.00
    8    9    2    -12.26      0.00
    9    9    2      6.04      0.00
   10    9    2     -0.78      0.00
   11    9    2     -1.98      0.00
   12    9    2     -3.17      0.00
   13    9    2     -5.29      0.00
   14    9    2      1.46      0.00
   15    9    2     -8.39      0.00
   16    9    2      7.66      0.00
   17    9    2     -5.08      0.00
   18    9    2      7.46      0.00
   19    9    2     -2.61      0.00
   20    9    2      2.47      0.00
   21    9    2     -3.27      0.00
   22    9    2      4.69      0.00
   23    9    2      4.55      0.00
   24    9    2      2.54      0.00
   25    9    2      5.88      0.00
   26    9    2     -4.62      0.00
   27    9    2      2.66      0.00
   28    9    2     -2.75      0.00
   29    9    2     -1.04      0.00
   30    9    2     -1.85      0.00
   31    9    2      0.45      0.00
   32    9    2      2.10      0.00
   33    9    2     -1.79      0.00
   34    9    2     -0.09      0.00
   35    9    2     -4.08      0.00
  -34   10    2      0.12      0.00
  -33   10    2      3.07      0.00
  -32   10    2     -0.28      0.00
  -30   10    2     -4.00      0.00
  -29   10    2     -0.15      0.00
  -28   10    2     -0.17      0.00
  -27   10    2     -6.43      0.00
  -26   10    2     -1.68      0.00
  -25   10    2     -2.92      0.00
  -24   10    2      1.24      0.00
  -23   10    2     -4.75      0.00
  -22   10    2      1.48      0.00
  -21   10    2      0.73      0.00
  -20   10    2      1.39      0.00
  -19   10    2      3.96      0.00
  -18   10    2     -5.97      0.00
  -17   10    2      8.04      0.00
  -16   10    2     -5.21      0.00
  -15   10    2      6.03      0.00
  -14   10    2     -9.15      0.00
  -13   10    2      0.69      0.00
  -12   10    2      5.70      0.00
  -11   10    2     -0.61      0.00
  -10   10    2     -2.15      0.00
   -9   10    2     -7.63      0.00
   -8   10    2      5.85      0.00
   -7   10    2     -2.13      0.00
   -6   10    2    -10.21      0.00
   -5   10    2      0.70      0.00
   -4   10    2     -6.50      0.00
   -3   10    2      7.47      0.00
   -2   10    2    -10.04      0.00
   -1   10    2     -6.65      0.00
    0   10    2     -1.69      0.00
    1   10    2      1.00      0.00
    2   10    2      2.42      0.00
    3   10    2     -2.58      0.00
    4   10    2      8.93      0.00
    5   10    2     -1.27      0.00
    6   10    2      6.84      0.00
    7   10    2     -0.52      0.00
    8   10    2      2.51      0.00
    9   10    2     -1.88      0.00
   10   10    2      5.62      0.00
   11   10    2      0.13      0.00
   12   10    2     -5.96      0.00
   13   10    2      4.05      0.00
   14   10    2     -1.76      0.00
   15   10    2      0.83      0.00
   16   10    2     -2.10      0.00
   17   10    2     -0.10      0.00
   18   10    2      7.37      0.00
   19   10    2     -4.43      0.00
   20   10    2      9.02      0.00
   21   10    2     -7.03      0.00
   22   10    2     12.45      0.00
   23   10    2     -7.94      0.00
   24   10    2     11.04      0.00
   25   10    2     -4.53      0.00
   26   10    2      7.22      0.00
   27   10    2     -0.28      0.00
   28   10    2     -3.82      0.00
   29   10    2      5.04      0.00
   30   10    2     -0.81      0.00
   31   10    2     -1.82      0.00
   32   10    2     -4.67      0.00
  -32   11    2      0.23      0.00
  -31   11    2      0.85      0.00
  -30   11    2     -1.03      0.00
  -29   11    2      2.97      0.00
  -28   11    2     -2.71      0.00
  -27   11    2      0.78      0.00
  -26   11    2     -8.00      0.00
  -25   11    2      4.23      0.00
  -24   11    2     -5.68      0.00
  -23   11    2      4.28      0.00
  -22   11    2     -1.01      0.00
  -21   11    2      5.24      0.00
  -20   11    2      3.91      0.00
  -19   11    2     -0.71      0.00
  -18   11    2      3.91      0.00
  -17   11    2      0.70      0.00
  -16   11    2      5.64      0.00
  -15   11    2      2.49      0.00
  -14   11    2      1.15      0.00
  -13   11    2      2.07      0.00
  -12   11    2     -5.09      0.00
  -11   11    2      4.10      0.00
  -10   11    2     -3.46      0.00
   -9   11    2     -1.06      0.00
   -8   11    2      3.14      0.00
   -7   11    2     -0.51      0.00
   -6   11    2      5.64      0.00
   -5   11    2     -6.50      0.00
   -4   11    2      3.95      0.00
   -3   11    2      0.74      0.00
   -2   11    2     10.55      0.00
   -1   11    2     -5.23      0.00
    0   11    2      5.01      0.00
    1   11    2    -15.61      0.00
    2   11    2      5.39      0.00
    3   11    2     -8.57      0.00
    4   11    2      2.04      0.00
    5   11    2     -2.20      0.00
    6   11    2      2.93      0.00
    7   11    2     10.37      0.00
    8   11    2     -0.53      0.00
    9   11    2     -1.40      0.00
   10   11    2     -2.99      0.00
   11   11    2      3.97      0.00
   12   11    2      4.56      0.00
   13   11    2     -5.47      0.00
   14   11    2      4.68      0.00
   15   11    2      4.00      0.00
   16   11    2      6.03      0.00
   17   11    2     -9.56      0.00
   18   11    2      2.16      0.00
   19   11    2     -1.14      0.00
   20   11    2      8.33      0.00
   21   11    2     -7.04      0.00
   22   11    2      5.85      0.00
   23   11    2     -3.51      0.00
   24   11    2     10.59      0.00
   25   11    2     -8.48      0.00
   26   11    2      4.18      0.00
   27   11    2     -3.34      0.00
   28   11    2      0.66      0.00
   29   11    2      1.29      0.00
   30   11    2     -3.81      0.00
   31   11    2      6.30      0.00
   32   11    2     -3.54      0.00
  -31   12    2     -3.72      0.00
  -30   12    2      8.36      0.00
  -29   12    2     -1.19      0.00
  -28   12    2      2.17      0.00
  -27   12    2     -2.54      0.00
  -26   12    2     -0.74      0.00
  -25   12    2      1.08      0.00
  -24   12    2     -9.17      0.00
  -23   12    2      7.47      0.00
  -22   12    2     -7.58      0.00
  -21   12    2      4.91      0.00
  -20   12    2     -7.59      0.00
  -19   12    2      6.67      0.00
  -18   12    2     -3.93      0.00
  -17   12    2      4.66      0.00
  -16   12    2     -0.98      0.00
  -15   12    2      0.86      0.00
  -14   12    2      4.35      0.00
  -13   12    2     -5.86      0.00
  -12   12    2      1.91      0.00
  -11   12    2     -6.11      0.00
  -10   12    2      7.43      0.00
   -9   12    2     -5.43      0.00
   -8   12    2     -4.75      0.00
   -7   12    2     -0.84      0.00
   -6   12    2     -4.83      0.00
   -5   12    2      6.87      0.00
   -4   12    2    -15.51      0.00
   -3   12    2      7.84      0.00
   -2   12    2    -11.60      0.00
   -1   12    2     15.75      0.00
    0   12    2     -6.73      0.00
    1   12    2     -2.11      0.00
    2   12    2     -1.86      0.00
    3   12    2     -2.06      0.00
    4   12    2     10.94      0.00
    5   12    2    -11.12      0.00
    6   12    2      7.04      0.00
    7   12    2     -0.45      0.00
    8   12    2      8.37      0.00
    9   12    2      4.75      0.00
   10   12    2     -2.97      0.00
   11   12    2     10.06      0.00
   12   12    2     -4.09      0.00
   13   12    2      9.79      0.00
   14   12    2     -9.60      0.00
   15   12    2      8.51      0.00
   16   12    2     -5.04      0.00
   17   12    2      4.18      0.00
   18   12    2     -3.29      0.00
   19   12    2      0.06      0.00
   20   12    2      1.15      0.00
   21   12    2     -5.37      0.00
   22   12    2      3.66      0.00
   23   12    2     -2.62      0.00
   24   12    2      4.51      0.00
   25   12    2     -5.12      0.00
   26   12    2      6.89      0.00
   27   12    2     -6.97      0.00
   28   12    2      2.94      0.00
   29   12    2     -4.57      0.00
   30   12    2     -0.32      0.00
  -28   13    2      5.06      0.00
  -27   13    2      1.38      0.00
  -26   13    2      4.65      0.00
  -25   13    2     -0.57      0.00
  -24   13    2     -0.30      0.00
  -23   13    2      3.84      0.00
  -22   13    2     -2.61      0.00
  -21   13    2      0.88      0.00
  -20   13    2      1.48      0.00
  -19   13    2      7.07      0.00
  -18   13    2     -0.92      0.00
  -17   13    2     -1.44      0.00
  -16   13    2      0.90      0.00
  -15   13    2      4.02      0.00
  -14   13    2     -3.61      0.00
  -13   13    2     -0.29      0.00
  -12   13    2      3.34      0.00
  -11   13    2     -1.02      0.00
  -10   13    2     -0.48      0.00
   -9   13    2     -6.57      0.00
   -8   13    2      5.69      0.00
   -7   13    2     -3.08      0.00
   -6   13    2      3.33      0.00
   -5   13    2     -1.08      0.00
   -4   13    2      4.80      0.00
   -3   13    2     -0.85      0.00
   -2   13    2     -1.39      0.00
   -1   13    2     -2.05      0.00
    0   13    2      3.06      0.00
    1   13    2     -1.20      0.00
    2   13    2      4.44      0.00
    3   13    2     -6.05      0.00
    4   13    2      4.28      0.00
    5   13    2     -7.20      0.00
    6   13    2      3.61      0.00
    7   13    2     -8.84      0.00
    8   13    2      6.98      0.00
    9   13    2     -4.49      0.00
   10   13    2      5.16      0.00
   11   13    2     -6.53      0.00
   12   13    2      3.03      0.00
   13   13    2     -1.64      0.00
   14   13    2      0.67      0.00
   15   13    2     -1.08      0.00
   16   13    2     -0.37      0.00
   17   13    2      1.16      0.00
   18   13    2      1.27      0.00
   19   13    2      0.23      0.00
   20   13    2      5.62      0.00
   21   13    2     -6.50      0.00
   22   13    2      7.44      0.00
   23   13    2     -5.41      0.00
   24   13    2      4.33      0.00
   25   13    2     -3.34      0.00
   26   13    2      5.99      0.00
   27   13    2     -1.44      0.00
   28   13    2      2.11      0.00
  -26   14    2     -0.92      0.00
  -25   14    2     -2.62      0.00
  -24   14    2      0.24      0.00
  -23   14    2      2.54      0.00
  -22   14    2     -1.84      0.00
  -21   14    2      5.07      0.00
  -20   14    2     -3.69      0.00
  -19   14    2      1.86      0.00
  -18   14    2     -1.06      0.00
  -17   14    2     -0.43      0.00
  -16   14    2      5.83      0.00
  -15   14    2      0.79      0.00
  -14   14    2      4.35      0.00
  -13   14    2     -1.71      0.00
  -12   14    2     -0.71      0.00
  -11   14    2     -3.47      0.00
  -10   14    2     -4.39      0.00
   -9   14    2     -3.41      0.00
   -8   14    2     -0.09      0.00
   -7   14    2      1.02      0.00
   -6   14    2     -1.40      0.00
   -5   14    2     -4.79      0.00
   -4   14    2      0.96      0.00
   -3   14    2     -1.59      0.00
   -2   14    2     -2.63      0.00
   -1   14    2     -4.75      0.00
    0   14    2      0.91      0.00
    1   14    2      0.49      0.00
    2   14    2      0.39      0.00
    3   14    2     -2.89      0.00
    4   14    2      6.12      0.00
    5   14    2      2.83      0.00
    6   14    2      4.86      0.00
    8   14    2     -1.07      0.00
    9   14    2     10.24      0.00
   10   14    2     -8.61      0.00
   11   14    2      8.12      0.00
   12   14    2    -10.07      0.00
   13   14    2     12.02      0.00
   14   14    2     -9.02      0.00
   15   14    2      9.90      0.00
   16   14    2     -4.72      0.00
   17   14    2      6.02      0.00
   18   14    2    -11.31      0.00
   19   14    2      2.98      0.00
   20   14    2     -7.40      0.00
   21   14    2      3.55      0.00
   22   14    2     -3.10      0.00
   23   14    2      2.71      0.00
   24   14    2      0.26      0.00
   25   14    2      4.54      0.00
  -23   15    2      0.17      0.00
  -22   15    2      0.21      0.00
  -21   15    2      3.20      0.00
  -20   15    2     -1.63      0.00
  -19   15    2      3.79      0.00
  -18   15    2     -0.85      0.00
  -17   15    2      0.65      0.00
  -16   15    2     -3.49      0.00
  -15   15    2     -2.08      0.00
  -14   15    2      1.84      0.00
  -13   15    2     -1.60      0.00
  -12   15    2      2.57      0.00
  -11   15    2     -4.67      0.00
  -10   15    2      3.48      0.00
   -9   15    2     -1.41      0.00
   -8   15    2      0.95      0.00
   -7   15    2     -0.09      0.00
   -6   15    2      3.28      0.00
   -5   15    2      2.00      0.00
   -4   15    2     -2.63      0.00
   -3   15    2      1.58      0.00
   -2   15    2     -2.05      0.00
   -1   15    2     -0.31      0.00
    0   15    2     -0.98      0.00
    1   15    2      3.10      0.00
    2   15    2      6.12      0.00
    3   15    2     -3.99      0.00
    4   15    2      4.69      0.00
    5   15    2    -10.61      0.00
    6   15    2      9.59      0.00
    7   15    2    -12.13      0.00
    8   15    2      9.72      0.00
    9   15    2     -4.54      0.00
   10   15    2      7.04      0.00
   11   15    2     -1.85      0.00
   12   15    2     -3.94      0.00
   13   15    2      2.04      0.00
   14   15    2    -10.89      0.00
   15   15    2      8.90      0.00
   16   15    2     -6.94      0.00
   17   15    2      5.16      0.00
   18   15    2     -5.55      0.00
   19   15    2      2.26      0.00
   20   15    2     -1.97      0.00
   21   15    2     -1.64      0.00
   22   15    2     -2.04      0.00
  -19   16    2      1.19      0.00
  -18   16    2      2.36      0.00
  -17   16    2     -1.57      0.00
  -16   16    2      0.34      0.00
  -15   16    2      2.14      0.00
  -14   16    2      3.69      0.00
  -13   16    2      1.61      0.00
  -12   16    2     -1.02      0.00
  -11   16    2     -1.93      0.00
  -10   16    2      0.19      0.00
   -9   16    2     -1.26      0.00
   -8   16    2     -1.47      0.00
   -7   16    2     -2.82      0.00
   -6   16    2      5.56      0.00
   -5   16    2     -1.12      0.00
   -4   16    2     -0.11      0.00
   -3   16    2     -1.10      0.00
   -2   16    2     -3.55      0.00
   -1   16    2      4.69      0.00
    0   16    2     -7.10      0.00
    1   16    2      3.10      0.00
    2   16    2     -6.17      0.00
    3   16    2      7.87      0.00
    4   16    2     -3.44      0.00
    5   16    2      2.75      0.00
    6   16    2     -4.08      0.00
    7   16    2     -0.86      0.00
    8   16    2      2.48      0.00
    9   16    2     -4.79      0.00
   10   16    2      1.84      0.00
   11   16    2     -3.11      0.00
   12   16    2      7.23      0.00
   13   16    2     -4.38      0.00
   14   16    2      5.70      0.00
   15   16    2      0.20      0.00
   16   16    2      1.08      0.00
   17   16    2      1.64      0.00
   18   16    2     -2.02      0.00
  -13   17    2      2.87      0.00
  -12   17    2     -0.49      0.00
  -11   17    2      0.09      0.00
  -10   17    2      1.46      0.00
   -9   17    2     -2.70      0.00
   -8   17    2      2.78      0.00
   -7   17    2     -4.34      0.00
   -6   17    2      5.08      0.00
   -5   17    2     -2.60      0.00
   -4   17    2      5.03      0.00
   -3   17    2     -3.14      0.00
   -2   17    2      1.06      0.00
   -1   17    2      0.96      0.00
    0   17    2     -4.33      0.00
    1   17    2      2.28      0.00
    2   17    2     -3.06      0.00
    3   17    2      3.12      0.00
    4   17    2      1.08      0.00
    5   17    2      0.35      0.00
    6   17    2      4.06      0.00
    7   17    2     -3.99      0.00
    8   17    2      3.79      0.00
    9   17    2     -4.14      0.00
   10   17    2      4.14      0.00
   11   17    2     -2.90      0.00
   12   17    2     -2.66      0.00
  -40    1    3     -5.97      0.00
  -39    1    3      9.67      0.00
  -38    1    3     -4.77      0.00
  -37    1    3      6.32      0.00
  -36    1    3     -1.93      0.00
  -35    1    3      7.11      0.00
  -34    1    3     -1.85      0.00
  -33    1    3     10.60      0.00
  -32    1    3      1.75      0.00
  -31    1    3      2.08      0.00
  -30    1    3     -2.18      0.00
  -29    1    3     -4.46      0.00
  -28    1    3     -1.22      0.00
  -27    1    3     -6.33      0.00
  -26    1    3     -5.56      0.00
  -25    1    3     -3.72      0.00
  -24    1    3     -1.58      0.00
  -23    1    3      4.97      0.00
  -22    1    3     -6.12      0.00
  -21    1    3      0.04      0.00
  -20    1    3     -3.87      0.00
  -19    1    3     -4.71      0.00
  -18    1    3      1.59      0.00
  -17    1    3     -8.25      0.00
  -16    1    3     16.98      0.00
  -15    1    3    -12.89      0.00
  -14    1    3      7.87      0.00
  -13    1    3    -12.59      0.00
  -12    1    3      2.20      0.00
  -11    1    3     -3.80      0.00
  -10    1    3    -18.63      0.00
   -9    1    3     -2.29      0.00
   -8    1    3     -5.16      0.00
   -7    1    3     39.09      0.00
   -6    1    3    -32.25      0.00
   -5    1    3      6.43      0.00
   -4    1    3    -38.55      0.00
   -3    1    3     74.86      0.00
   -2    1    3    -64.80      0.00
   -1    1    3     54.45      0.00
    0    1    3    -44.79      0.00
    1    1    3     70.83      0.00
    2    1    3    -44.64      0.00
    3    1    3      7.17      0.00
    4    1    3    -16.40      0.00
    5    1    3     11.41      0.00
    6    1    3     16.73      0.00
    7    1    3    -21.27      0.00
    8    1    3     20.90      0.00
    9    1    3     -5.50      0.00
   10    1    3      1.92      0.00
   11    1    3    -12.47      0.00
   12    1    3     -4.81      0.00
   13    1    3     10.58      0.00
   14    1    3      2.92      0.00
   15    1    3     -3.50      0.00
   16    1    3      0.30      0.00
   17    1    3      6.37      0.00
   18    1    3     -3.07      0.00
   19    1    3     -6.80      0.00
   20    1    3     -6.78      0.00
   21    1    3     11.41      0.00
   22    1    3      6.27      0.00
   23    1    3      4.69      0.00
   24    1    3     -6.35      0.00
   25    1    3     -3.93      0.00
   26    1    3     -1.89      0.00
   27    1    3     -0.75      0.00
   28    1    3     -5.67      0.00
   31    1    3     -1.67      0.00
   32    1    3      1.27      0.00
   33    1    3     -8.31      0.00
   34    1    3      3.70      0.00
   35    1    3     -3.04      0.00
   36    1    3      4.94      0.00
   37    1    3     -3.07      0.00
   38    1    3      5.02      0.00
   39    1    3      2.95      0.00
   40    1    3      2.69      0.00
  -40    2    3     -7.03      0.00
  -39    2    3      7.46      0.00
  -38    2    3     -3.28      0.00
  -37    2    3      4.10      0.00
  -36    2    3      0.14      0.00
  -35    2    3     -3.36      0.00
  -34    2    3      6.42      0.00
  -33    2    3     -7.78      0.00
  -32    2    3      1.53      0.00
  -31    2    3     -0.54      0.00
  -30    2    3     -0.18      0.00
  -29    2    3      2.18      0.00
  -28    2    3      1.96      0.00
  -27    2    3     -0.01      0.00
  -26    2    3     -1.72      0.00
  -25    2    3      1.56      0.00
  -24    2    3      5.01      0.00
  -23    2    3     -2.92      0.00
  -22    2    3     -3.97      0.00
  -21    2    3     -2.19      0.00
  -20    2    3     -5.15      0.00
  -19    2    3      4.71      0.00
  -18    2    3     -1.17      0.00
  -17    2    3     -8.31      0.00
  -16    2    3      3.26      0.00
  -15    2    3     -7.38      0.00
  -14    2    3      8.21      0.00
  -13    2    3    -15.71      0.00
  -12    2    3     12.61      0.00
  -11    2    3     -2.30      0.00
  -10    2    3     34.85      0.00
   -9    2    3    -18.98      0.00
   -8    2    3     -0.30      0.00
   -7    2    3     -5.86      0.00
   -6    2    3      2.72      0.00
   -5    2    3    -34.24      0.00
   -4    2    3     22.32      0.00
   -3    2    3    -34.36      0.00
   -2    2    3     52.98      0.00
   -1    2    3    -20.37      0.00
    0    2    3      2.60      0.00
    1    2    3    -14.95      0.00
    3    2    3      0.90      0.00
    4    2    3    -56.89      0.00
    5    2    3     44.82      0.00
    6    2    3     -0.06      0.00
    7    2    3     16.86      0.00
    8    2    3    -16.68      0.00
    9    2    3     -0.90      0.00
   10    2    3     12.03      0.00
   11    2    3    -16.65      0.00
   12    2    3     14.00      0.00
   13    2    3    -20.01      0.00
   14    2    3     20.84      0.00
   15    2    3    -14.74      0.00
   16    2    3     11.90      0.00
   17    2    3    -21.00      0.00
   18    2    3     13.33      0.00
   19    2    3     -6.62      0.00
   20    2    3     16.32      0.00
   21    2    3     -8.78      0.00
   22    2    3      2.61      0.00
   23    2    3     -0.28      0.00
   24    2    3     -3.57      0.00
   25    2    3      2.44      0.00
   26    2    3     -3.74      0.00
   27    2    3     10.60      0.00
   28    2    3     -3.33      0.00
   29    2    3     10.35      0.00
   30    2    3     -6.39      0.00
   31    2    3      6.04      0.00
   32    2    3     -6.94      0.00
   33    2    3      1.37      0.00
   34    2    3    -11.73      0.00
   35    2    3      2.57      0.00
   36    2    3     -4.92      0.00
   37    2    3      3.68      0.00
   38    2    3     -2.81      0.00
   39    2    3      5.54      0.00
   40    2    3     -0.55      0.00
  -41    3    3      3.64      0.00
  -39    3    3      0.52      0.00
  -38    3    3     -0.35      0.00
  -37    3    3      5.43      0.00
  -36    3    3      4.42      0.00
  -35    3    3      3.19      0.00
  -34    3    3      1.00      0.00
  -33    3    3      0.15      0.00
  -32    3    3      1.21      0.00
  -31    3    3     -4.56      0.00
  -30    3    3     -3.32      0.00
  -29    3    3      1.16      0.00
  -28    3    3      7.05      0.00
  -27    3    3     -0.38      0.00
  -26    3    3      1.32      0.00
  -25    3    3      0.20      0.00
  -24    3    3     -7.53      0.00
  -23    3    3     -1.39      0.00
  -22    3    3      0.85      0.00
  -21    3    3     -6.96      0.00
  -20    3    3      7.81      0.00
  -19    3    3     -5.23      0.00
  -18    3    3      8.33      0.00
  -17    3    3    -11.31      0.00
  -16    3    3      1.93      0.00
  -15    3    3    -18.07      0.00
  -14    3    3      0.53      0.00
  -13    3    3    -14.96      0.00
  -12    3    3      5.17      0.00
  -11    3    3    -17.64      0.00
  -10    3    3     12.54      0.00
   -9    3    3    -16.03      0.00
   -8    3    3     26.43      0.00
   -7    3    3    -26.62      0.00
   -6    3    3     20.51      0.00
   -5    3    3    -11.63      0.00
   -4    3    3      4.38      0.00
   -3    3    3     -7.68      0.00
   -2    3    3      5.45      0.00
   -1    3    3     22.76      0.00
    0    3    3      3.38      0.00
    1    3    3     20.88      0.00
    2    3    3      8.40      0.00
    3    3    3      8.05      0.00
    4    3    3     14.95      0.00
    5    3    3     -9.29      0.00
    6    3    3     -9.34      0.00
    7    3    3     32.69      0.00
    8    3    3    -27.52      0.00
    9    3    3     27.56      0.00
   10    3    3    -25.40      0.00
   11    3    3     17.09      0.00
   12    3    3    -14.77      0.00
   13    3    3      8.80      0.00
   14    3    3    -19.45      0.00
   15    3    3      0.67      0.00
   16    3    3      2.40      0.00
   17    3    3     -4.15      0.00
   18    3    3      5.04      0.00
   19    3    3    -11.17      0.00
   20    3    3     12.83      0.00
   21    3    3     -8.44      0.00
   22    3    3      2.78      0.00
   23    3    3     -8.25      0.00
   24    3    3     -1.24      0.00
   25    3    3      1.69      0.00
   26    3    3     -1.21      0.00
   27    3    3     -2.98      0.00
   28    3    3      4.00      0.00
   29    3    3     -4.77      0.00
   30    3    3     -3.67      0.00
   31    3    3     -5.80      0.00
   32    3    3     -1.83      0.00
   33    3    3     -0.19      0.00
   34    3    3      0.18      0.00
   35    3    3      2.39      0.00
   36    3    3     -3.45      0.00
   37    3    3      3.77      0.00
   38    3    3     -2.55      0.00
  -39    4    3     -0.11      0.00
  -38    4    3     -4.58      0.00
  -37    4    3      4.30      0.00
  -36    4    3     -0.93      0.00
  -35    4    3      6.72      0.00
  -34    4    3     -0.62      0.00
  -33    4    3      0.60      0.00
  -32    4    3     -1.25      0.00
  -31    4    3     -8.61      0.00
  -30    4    3     -1.25      0.00
  -29    4    3     -3.60      0.00
  -28    4    3      2.22      0.00
  -27    4    3     -2.78      0.00
  -26    4    3      1.10      0.00
  -25    4    3     -0.84      0.00
  -24    4    3     -4.55      0.00
  -23    4    3      6.07      0.00
  -22    4    3    -11.32      0.00
  -21    4    3     11.95      0.00
  -20    4    3    -11.23      0.00
  -19    4    3     12.58      0.00
  -18    4    3    -10.39      0.00
  -17    4    3     11.57      0.00
  -16    4    3    -13.47      0.00
  -15    4    3      7.01      0.00
  -14    4    3      7.08      0.00
  -13    4    3    -13.29      0.00
  -12    4    3     12.15      0.00
  -11    4    3      7.85      0.00
  -10    4    3      0.49      0.00
   -9    4    3      6.03      0.00
   -8    4    3     11.70      0.00
   -7    4    3     -9.17      0.00
   -6    4    3     12.90      0.00
   -5    4    3    -10.30      0.00
   -4    4    3      3.28      0.00
   -3    4    3    -15.43      0.00
   -2    4    3      1.90      0.00
   -1    4    3    -26.15      0.00
    0    4    3     -3.01      0.00
    1    4    3      3.16      0.00
    2    4    3    -17.01      0.00
    3    4    3      2.99      0.00
    4    4    3      2.53      0.00
    5    4    3      2.51      0.00
    6    4    3      8.45      0.00
    7    4    3     -1.62      0.00
    8    4    3    -13.61      0.00
    9    4    3     10.28      0.00
   10    4    3    -14.16      0.00
   11    4    3     14.94      0.00
   12    4    3    -25.88      0.00
   13    4    3     29.11      0.00
   14    4    3    -19.31      0.00
   15    4    3     10.48      0.00
   16    4    3    -15.88      0.00
   17    4    3      1.65      0.00
   18    4    3      0.91      0.00
   19    4    3     -8.41      0.00
   20    4    3      3.84      0.00
   21    4    3     -6.35      0.00
   22    4    3     11.29      0.00
   23    4    3     -4.25      0.00
   24    4    3      1.91      0.00
   25    4    3      7.97      0.00
   26    4    3     -7.41      0.00
   27    4    3      9.18      0.00
   28    4    3    -11.85      0.00
   29    4    3     13.34      0.00
   30    4    3     -5.42      0.00
   31    4    3      5.00      0.00
   32    4    3     -2.26      0.00
   33    4    3      2.91      0.00
   34    4    3     -1.06      0.00
   35    4    3     -3.72      0.00
   36    4    3     -0.37      0.00
   37    4    3      2.37      0.00
   38    4    3     -5.84      0.00
  -40    5    3      0.23      0.00
  -39    5    3      1.70      0.00
  -38    5    3     -1.39      0.00
  -37    5    3      1.16      0.00
  -36    5    3      2.37      0.00
  -35    5    3     -1.62      0.00
  -34    5    3     -2.02      0.00
  -33    5    3     -3.21      0.00
  -32    5    3      2.40      0.00
  -30    5    3     10.73      0.00
  -29    5    3     -5.38      0.00
  -28    5    3      7.81      0.00
  -27    5    3     -5.96      0.00
  -26    5    3      4.40      0.00
  -25    5    3     -4.35      0.00
  -24    5    3      0.35      0.00
  -23    5    3     -5.63      0.00
  -22    5    3     -0.52      0.00
  -21    5    3     -0.70      0.00
  -20    5    3      3.70      0.00
  -19    5    3     -1.51      0.00
  -18    5    3      8.15      0.00
  -17    5    3     -2.59      0.00
  -16    5    3      4.12      0.00
  -15    5    3      4.37      0.00
  -14    5    3      1.68      0.00
  -13    5    3    -10.05      0.00
  -12    5    3      6.28      0.00
  -11    5    3     -3.76      0.00
  -10    5    3     14.83      0.00
   -9    5    3     -3.40      0.00
   -8    5    3      3.15      0.00
   -7    5    3     -8.13      0.00
   -6    5    3      9.72      0.00
   -5    5    3     -1.52      0.00
   -4    5    3     -2.84      0.00
   -3    5    3      0.82      0.00
   -2    5    3      3.10      0.00
   -1    5    3     17.65      0.00
    0    5    3     -5.59      0.00
    1    5    3     -8.42      0.00
    2    5    3     -3.69      0.00
    3    5    3      0.76      0.00
    4    5    3    -17.37      0.00
    5    5    3     14.63      0.00
    6    5    3     -7.10      0.00
    7    5    3     17.37      0.00
    8    5    3     -2.08      0.00
    9    5    3      4.45      0.00
   10    5    3     -9.87      0.00
   11    5    3      3.18      0.00
   12    5    3     -7.54      0.00
   13    5    3     -3.59      0.00
   14    5    3     13.44      0.00
   15    5    3      5.95      0.00
   16    5    3      4.68      0.00
   17    5    3     -5.16      0.00
   18    5    3      9.80      0.00
   19    5    3     -7.40      0.00
   20    5    3      7.90      0.00
   21    5    3    -13.26      0.00
   22    5    3      7.63      0.00
   23    5    3     -7.46      0.00
   24    5    3      3.99      0.00
   25    5    3     -8.61      0.00
   26    5    3      5.34      0.00
   27    5    3     -2.79      0.00
   28    5    3     -5.99      0.00
   29    5    3      4.37      0.00
   30    5    3     -6.43      0.00
   31    5    3     -5.74      0.00
   32    5    3     -8.23      0.00
   33    5    3     -5.82      0.00
   34    5    3      4.49      0.00
   35    5    3     -1.05      0.00
   36    5    3      7.02      0.00
   37    5    3      2.04      0.00
   38    5    3      6.88      0.00
  -39    6    3     -0.95      0.00
  -38    6    3     -5.42      0.00
  -37    6    3      3.15      0.00
  -36    6    3     -3.30      0.00
  -35    6    3      2.18      0.00
  -34    6    3     -4.73      0.00
  -33    6    3      4.37      0.00
  -32    6    3     -7.79      0.00
  -31    6    3     -2.66      0.00
  -30    6    3     -3.24      0.00
  -29    6    3     -0.07      0.00
  -28    6    3      6.46      0.00
  -27    6    3     -5.94      0.00
  -26    6    3      6.00      0.00
  -25    6    3     -4.25      0.00
  -24    6    3      5.70      0.00
  -23    6    3     -5.04      0.00
  -22    6    3      3.28      0.00
  -21    6    3      1.46      0.00
  -20    6    3     -3.10      0.00
  -19    6    3     -3.24      0.00
  -18    6    3     -3.61      0.00
  -17    6    3     -2.65      0.00
  -16    6    3     -1.96      0.00
  -15    6    3     -5.21      0.00
  -14    6    3      0.33      0.00
  -13    6    3     10.65      0.00
  -12    6    3      0.59      0.00
  -11    6    3      1.91      0.00
  -10    6    3     10.14      0.00
   -9    6    3      5.03      0.00
   -8    6    3     -1.82      0.00
   -7    6    3     -1.13      0.00
   -6    6    3     -5.00      0.00
   -5    6    3     -7.82      0.00
   -4    6    3      9.39      0.00
   -3    6    3     -8.55      0.00
   -2    6    3    -11.45      0.00
   -1    6    3      4.97      0.00
    0    6    3     -9.00      0.00
    1    6    3     -0.18      0.00
    2    6    3     -7.84      0.00
    3    6    3      3.82      0.00
    4    6    3     -1.91      0.00
    5    6    3     13.07      0.00
    6    6    3    -10.10      0.00
    7    6    3     21.07      0.00
    8    6    3    -21.15      0.00
    9    6    3     26.01      0.00
   10    6    3    -28.60      0.00
   11    6    3     25.46      0.00
   12    6    3    -20.66      0.00
   13    6    3     15.45      0.00
   14    6    3    -11.18      0.00
   15    6    3      0.53      0.00
   16    6    3      0.96      0.00
   17    6    3      0.62      0.00
   18    6    3      1.48      0.00
   19    6    3     -6.06      0.00
   20    6    3      7.11      0.00
   21    6    3     -1.69      0.00
   22    6    3     -2.00      0.00
   23    6    3     -0.24      0.00
   24    6    3     -3.71      0.00
   25    6    3      5.20      0.00
   26    6    3     -7.01      0.00
   27    6    3      1.73      0.00
   28    6    3     -2.23      0.00
   29    6    3      0.15      0.00
   30    6    3     -3.79      0.00
   31    6    3      4.68      0.00
   32    6    3     -1.41      0.00
   33    6    3     -2.95      0.00
   34    6    3      0.83      0.00
   35    6    3     -1.87      0.00
   36    6    3      4.09      0.00
   37    6    3     -5.36      0.00
   38    6    3      4.69      0.00
  -38    7    3      4.49      0.00
  -36    7    3      8.00      0.00
  -35    7    3    -10.81      0.00
  -34    7    3     -1.61      0.00
  -33    7    3     -3.38      0.00
  -31    7    3     -3.25      0.00
  -30    7    3     -0.44      0.00
  -29    7    3      2.54      0.00
  -28    7    3      4.66      0.00
  -27    7    3     -2.80      0.00
  -26    7    3      1.69      0.00
  -25    7    3     -2.58      0.00
  -24    7    3      9.71      0.00
  -23    7    3     -1.63      0.00
  -22    7    3      9.08      0.00
  -21    7    3     -9.86      0.00
  -20    7    3      9.46      0.00
  -19    7    3     -8.20      0.00
  -18    7    3     -2.68      0.00
  -17    7    3     -1.97      0.00
  -16    7    3      2.80      0.00
  -15    7    3      1.59      0.00
  -14    7    3     -5.67      0.00
  -13    7    3     10.64      0.00
  -12    7    3    -11.15      0.00
  -11    7    3      9.14      0.00
  -10    7    3     -7.72      0.00
   -9    7    3     14.93      0.00
   -8    7    3    -10.39      0.00
   -7    7    3     22.41      0.00
   -6    7    3    -10.24      0.00
   -5    7    3     22.05      0.00
   -4    7    3    -14.16      0.00
   -3    7    3     20.96      0.00
   -2    7    3     -9.33      0.00
   -1    7    3     -1.40      0.00
    0    7    3      0.78      0.00
    1    7    3      1.38      0.00
    2    7    3      2.97      0.00
    3    7    3     -9.83      0.00
    4    7    3     10.48      0.00
    5    7    3    -12.76      0.00
    6    7    3      9.11      0.00
    7    7    3     -6.94      0.00
    8    7    3      7.20      0.00
    9    7    3      4.27      0.00
   10    7    3      4.23      0.00
   11    7    3      2.13      0.00
   12    7    3     -7.58      0.00
   13    7    3      8.65      0.00
   14    7    3     -6.02      0.00
   15    7    3      4.12      0.00
   16    7    3     -7.09      0.00
   17    7    3      4.82      0.00
   18    7    3     -0.42      0.00
   19    7    3      0.68      0.00
   20    7    3     -7.41      0.00
   21    7    3     -2.67      0.00
   22    7    3     10.33      0.00
   23    7    3     -8.38      0.00
   24    7    3      1.43      0.00
   25    7    3     -5.97      0.00
   26    7    3      3.92      0.00
   27    7    3     -0.33      0.00
   28    7    3    -10.44      0.00
   29    7    3      4.58      0.00
   30    7    3     -8.38      0.00
   31    7    3      5.47      0.00
   32    7    3     -7.37      0.00
   33    7    3      3.66      0.00
   34    7    3     -2.46      0.00
   35    7    3     -1.13      0.00
   36    7    3      5.57      0.00
   37    7    3     -0.43      0.00
  -37    8    3     -3.21      0.00
  -36    8    3      2.93      0.00
  -35    8    3     -4.86      0.00
  -34    8    3      1.80      0.00
  -33    8    3     -3.74      0.00
  -32    8    3     -0.37      0.00
  -31    8    3      2.17      0.00
  -30    8    3     -6.66      0.00
  -29    8    3      2.76      0.00
  -27    8    3      0.43      0.00
  -26    8    3      1.99      0.00
  -25    8    3     -1.05      0.00
  -24    8    3      5.25      0.00
  -23    8    3     -4.86      0.00
  -22    8    3      5.98      0.00
  -21    8    3     -5.22      0.00
  -20    8    3      6.30      0.00
  -19    8    3     -4.63      0.00
  -18    8    3      3.34      0.00
  -17    8    3     -5.70      0.00
  -16    8    3      7.76      0.00
  -15    8    3     -8.70      0.00
  -14    8    3     -0.99      0.00
  -13    8    3    -10.23      0.00
  -12    8    3     15.78      0.00
  -11    8    3     -8.93      0.00
  -10    8    3     15.46      0.00
   -9    8    3     -7.42      0.00
   -8    8    3     18.97      0.00
   -7    8    3    -16.01      0.00
   -6    8    3      6.25      0.00
   -5    8    3    -14.63      0.00
   -4    8    3      3.93      0.00
   -3    8    3     -2.49      0.00
   -2    8    3      2.12      0.00
   -1    8    3      0.04      0.00
    0    8    3      0.41      0.00
    1    8    3      2.15      0.00
    2    8    3     -4.69      0.00
    3    8    3      4.00      0.00
    4    8    3      4.71      0.00
    5    8    3     -0.35      0.00
    6    8    3      3.11      0.00
    7    8    3     -4.45      0.00
    8    8    3     -0.56      0.00
    9    8    3     -6.46      0.00
   10    8    3      0.50      0.00
   11    8    3      5.21      0.00
   12    8    3      3.71      0.00
   13    8    3      3.74      0.00
   14    8    3      2.01      0.00
   15    8    3     -0.71      0.00
   16    8    3     -8.03      0.00
   17    8    3     -4.79      0.00
   18    8    3      2.43      0.00
   19    8    3      1.43      0.00
   20    8    3     -1.29      0.00
   21    8    3      0.88      0.00
   22    8    3      0.28      0.00
   23    8    3     -2.92      0.00
   24    8    3     -3.27      0.00
   25    8    3     -5.70      0.00
   26    8    3      6.70      0.00
   27    8    3      0.96      0.00
   28    8    3      1.15      0.00
   29    8    3      1.36      0.00
   30    8    3     -2.77      0.00
   31    8    3      1.21      0.00
   32    8    3     -5.66      0.00
   33    8    3      6.70      0.00
   34    8    3     -1.30      0.00
   35    8    3      2.45      0.00
  -36    9    3     -1.01      0.00
  -35    9    3     -1.56      0.00
  -33    9    3     -4.90      0.00
  -32    9    3      6.92      0.00
  -31    9    3     -5.73      0.00
  -30    9    3      6.69      0.00
  -29    9    3     -2.31      0.00
  -28    9    3      7.04      0.00
  -27    9    3      2.94      0.00
  -26    9    3      6.26      0.00
  -25    9    3      5.55      0.00
  -24    9    3      0.90      0.00
  -23    9    3      4.15      0.00
  -22    9    3     -0.57      0.00
  -21    9    3      0.00      0.00
  -20    9    3     -2.90      0.00
  -19    9    3      1.18      0.00
  -18    9    3     -2.74      0.00
  -17    9    3     -3.83      0.00
  -16    9    3     -0.21      0.00
  -15    9    3     -1.67      0.00
  -14    9    3     -3.44      0.00
  -13    9    3     -0.44      0.00
  -12    9    3      2.99      0.00
  -11    9    3      3.36      0.00
  -10    9    3      1.30      0.00
   -9    9    3      7.04      0.00
   -8    9    3      0.08      0.00
   -7    9    3      6.10      0.00
   -6    9    3     -0.41      0.00
   -5    9    3      3.93      0.00
   -4    9    3     -0.49      0.00
   -3    9    3      1.01      0.00
   -2    9    3      1.41      0.00
   -1    9    3     -3.22      0.00
    0    9    3      0.75      0.00
    1    9    3     -4.19      0.00
    2    9    3      6.43      0.00
    3    9    3     -3.08      0.00
    4    9    3      0.88      0.00
    5    9    3     -5.99      0.00
    6    9    3     -2.28      0.00
    7    9    3     -2.55      0.00
    8    9    3     -3.93      0.00
    9    9    3     -0.02      0.00
   10    9    3     -2.83      0.00
   11    9    3      4.20      0.00
   12    9    3      3.49      0.00
   13    9    3     -1.38      0.00
   14    9    3     -4.68      0.00
   15    9    3      8.31      0.00
   16    9    3     -0.24      0.00
   17    9    3      4.11      0.00
   18    9    3    -13.31      0.00
   19    9    3     11.36      0.00
   20    9    3     -8.15      0.00
   21    9    3      3.76      0.00
   22    9    3    -10.67      0.00
   23    9    3      4.54      0.00
   24    9    3     -1.94      0.00
   25    9    3     -1.11      0.00
   26    9    3     -2.54      0.00
   27    9    3     -4.85      0.00
   28    9    3      3.23      0.00
   29    9    3     -0.48      0.00
   30    9    3      2.76      0.00
   31    9    3      1.86      0.00
   32    9    3      1.53      0.00
   33    9    3      4.35      0.00
   34    9    3     -1.21      0.00
   35    9    3      3.68      0.00
  -34   10    3     -2.03      0.00
  -33   10    3      0.52      0.00
  -32   10    3     -2.06      0.00
  -31   10    3     -1.38      0.00
  -30   10    3     -6.58      0.00
  -29   10    3     -2.47      0.00
  -28   10    3     -2.79      0.00
  -27   10    3      0.61      0.00
  -26   10    3      4.85      0.00
  -25   10    3     -0.10      0.00
  -24   10    3      7.83      0.00
  -23   10    3     -1.61      0.00
  -22   10    3      4.47      0.00
  -21   10    3     -1.72      0.00
  -20   10    3      1.26      0.00
  -19   10    3     -1.81      0.00
  -18   10    3     -2.92      0.00
  -17   10    3      1.69      0.00
  -16   10    3     -8.50      0.00
  -15   10    3     -0.38      0.00
  -14   10    3     -1.07      0.00
  -13   10    3     -0.34      0.00
  -12   10    3     -1.33      0.00
  -11   10    3     -3.31      0.00
  -10   10    3      7.54      0.00
   -9   10    3     -3.52      0.00
   -8   10    3     12.55      0.00
   -7   10    3     -4.99      0.00
   -6   10    3     13.62      0.00
   -5   10    3     -3.11      0.00
   -4   10    3      1.95      0.00
   -3   10    3    -10.75      0.00
   -2   10    3     -2.18      0.00
   -1   10    3      0.37      0.00
    0   10    3     -0.06      0.00
    1   10    3      4.25      0.00
    2   10    3     -1.64      0.00
    3   10    3      8.18      0.00
    4   10    3      2.94      0.00
    5   10    3      0.08      0.00
    6   10    3     -0.72      0.00
    7   10    3      2.23      0.00
    8   10    3      5.58      0.00
    9   10    3     -1.58      0.00
   10   10    3     -2.89      0.00
   11   10    3     -0.83      0.00
   12   10    3     -3.18      0.00
   13   10    3      2.76      0.00
   14   10    3     -6.26      0.00
   15   10    3      3.98      0.00
   16   10    3      3.18      0.00
   17   10    3      4.42      0.00
   18   10    3     -4.60      0.00
   19   10    3      3.61      0.00
   20   10    3     -0.72      0.00
   21   10    3      3.60      0.00
   22   10    3     -6.74      0.00
   23   10    3      2.11      0.00
   24   10    3     -0.83      0.00
   25   10    3     -3.35      0.00
   26   10    3     -1.71      0.00
   27   10    3     -8.62      0.00
   28   10    3      2.87      0.00
   29   10    3     -7.00      0.00
   30   10    3      1.57      0.00
   31   10    3     -3.42      0.00
   32   10    3      5.51      0.00
   33   10    3      0.19      0.00
  -33   11    3     -0.87      0.00
  -32   11    3      1.77      0.00
  -31   11    3     -2.90      0.00
  -30   11    3     -3.05      0.00
  -29   11    3      3.02      0.00
  -28   11    3      0.05      0.00
  -27   11    3     -0.39      0.00
  -26   11    3     -0.08      0.00
  -25   11    3      1.40      0.00
  -24   11    3      4.89      0.00
  -23   11    3      2.95      0.00
  -22   11    3      1.69      0.00
  -21   11    3      0.55      0.00
  -20   11    3      2.60      0.00
  -19   11    3      1.82      0.00
  -18   11    3      0.31      0.00
  -17   11    3     -3.58      0.00
  -16   11    3     -1.04      0.00
  -15   11    3     -0.58      0.00
  -14   11    3     -3.61      0.00
  -13   11    3     -3.88      0.00
  -12   11    3     -7.68      0.00
  -11   11    3      5.90      0.00
  -10   11    3     -3.96      0.00
   -9   11    3     -1.15      0.00
   -8   11    3      1.46      0.00
   -7   11    3      1.21      0.00
   -6   11    3      8.41      0.00
   -5   11    3     -7.08      0.00
   -4   11    3     13.89      0.00
   -3   11    3     -2.67      0.00
   -2   11    3      7.30      0.00
   -1   11    3     -6.05      0.00
    0   11    3      2.77      0.00
    1   11    3      2.61      0.00
    2   11    3     -8.72      0.00
    3   11    3     -0.64      0.00
    4   11    3     -8.03      0.00
    5   11    3      7.56      0.00
    6   11    3     -9.03      0.00
    7   11    3     -1.44      0.00
    8   11    3     -1.39      0.00
    9   11    3      2.41      0.00
   10   11    3      3.78      0.00
   11   11    3     -5.21      0.00
   12   11    3      2.53      0.00
   13   11    3     -1.13      0.00
   14   11    3     -1.01      0.00
   15   11    3     -2.94      0.00
   16   11    3     -7.84      0.00
   17   11    3      6.84      0.00
   18   11    3     -8.45      0.00
   19   11    3      9.94      0.00
   20   11    3    -10.88      0.00
   21   11    3     12.03      0.00
   22   11    3     -5.32      0.00
   23   11    3     11.28      0.00
   24   11    3     -8.13      0.00
   25   11    3      6.18      0.00
   26   11    3      1.53      0.00
   27   11    3      0.03      0.00
   28   11    3      1.71      0.00
   29   11    3     -3.81      0.00
   30   11    3      4.84      0.00
   31   11    3     -6.77      0.00
  -31   12    3      3.71      0.00
  -30   12    3     -1.57      0.00
  -29   12    3      0.40      0.00
  -28   12    3     -0.33      0.00
  -27   12    3      4.73      0.00
  -26   12    3     -3.34      0.00
  -25   12    3     -3.33      0.00
  -24   12    3     -0.14      0.00
  -23   12    3      1.79      0.00
  -22   12    3     -5.18      0.00
  -21   12    3      2.54      0.00
  -20   12    3     -1.14      0.00
  -19   12    3      0.80      0.00
  -18   12    3     -5.53      0.00
  -17   12    3      3.06      0.00
  -16   12    3      2.48      0.00
  -15   12    3      1.06      0.00
  -14   12    3      1.44      0.00
  -13   12    3      4.19      0.00
  -12   12    3      1.74      0.00
  -11   12    3     -1.79      0.00
  -10   12    3     -1.58      0.00
   -9   12    3     -3.50      0.00
   -8   12    3     -2.18      0.00
   -7   12    3      1.88      0.00
   -6   12    3     -0.62      0.00
   -5   12    3     -1.50      0.00
   -4   12    3     -5.74      0.00
   -3   12    3     -0.66      0.00
   -2   12    3     -9.06      0.00
   -1   12    3      2.16      0.00
    0   12    3     -7.35      0.00
    2   12    3     -0.98      0.00
    3   12    3      8.65      0.00
    4   12    3     -3.13      0.00
    5   12    3      3.02      0.00
    6   12    3     -3.91      0.00
    7   12    3      2.76      0.00
    8   12    3     -0.75      0.00
    9   12    3     10.66      0.00
   10   12    3     -5.21      0.00
   11   12    3      8.70      0.00
   12   12    3     -3.48      0.00
   13   12    3      2.62      0.00
   14   12    3     -7.34      0.00
   15   12    3      2.36      0.00
   16   12    3     -3.63      0.00
   17   12    3      4.83      0.00
   18   12    3     -4.96      0.00
   19   12    3      2.80      0.00
   20   12    3    -11.28      0.00
   21   12    3      6.70      0.00
   22   12    3     -8.89      0.00
   23   12    3      3.94      0.00
   24   12    3     -7.19      0.00
   25   12    3      9.27      0.00
   26   12    3     -6.83      0.00
   27   12    3      1.07      0.00
   28   12    3      0.11      0.00
   29   12    3      1.76      0.00
  -29   13    3      1.76      0.00
  -28   13    3      2.29      0.00
  -27   13    3      1.86      0.00
  -26   13    3      7.61      0.00
  -25   13    3     -2.44      0.00
  -24   13    3      3.62      0.00
  -23   13    3     -6.55      0.00
  -22   13    3      7.98      0.00
  -21   13    3     -3.99      0.00
  -20   13    3      1.17      0.00
  -19   13    3     -0.36      0.00
  -18   13    3     -5.62      0.00
  -17   13    3     -4.78      0.00
  -16   13    3     -8.75      0.00
  -15   13    3     -0.94      0.00
  -14   13    3     -5.61      0.00
  -13   13    3      2.83      0.00
  -12   13    3     -1.95      0.00
  -11   13    3      4.00      0.00
  -10   13    3     -3.71      0.00
   -9   13    3      7.11      0.00
   -8   13    3     -4.82      0.00
   -7   13    3     -0.44      0.00
   -6   13    3      4.32      0.00
   -5   13    3      0.55      0.00
   -4   13    3      7.42      0.00
   -3   13    3     -2.42      0.00
   -2   13    3      4.86      0.00
   -1   13    3      4.87      0.00
    0   13    3     -3.65      0.00
    1   13    3      6.22      0.00
    2   13    3     -9.73      0.00
    3   13    3     11.84      0.00
    4   13    3    -13.09      0.00
    5   13    3     10.54      0.00
    6   13    3     -7.92      0.00
    7   13    3      3.33      0.00
    8   13    3      0.44      0.00
    9   13    3     -3.59      0.00
   10   13    3      9.01      0.00
   11   13    3    -13.25      0.00
   12   13    3     12.15      0.00
   13   13    3    -12.30      0.00
   14   13    3      6.70      0.00
   15   13    3    -10.78      0.00
   16   13    3      4.55      0.00
   17   13    3     -5.28      0.00
   18   13    3      1.65      0.00
   19   13    3     -1.63      0.00
   20   13    3     -1.18      0.00
   21   13    3      1.45      0.00
   22   13    3     -5.66      0.00
   23   13    3     -0.01      0.00
   24   13    3     -2.38      0.00
   25   13    3      2.92      0.00
   26   13    3      0.29      0.00
   27   13    3      0.49      0.00
  -26   14    3     -2.64      0.00
  -25   14    3      0.17      0.00
  -24   14    3     -4.04      0.00
  -23   14    3      0.98      0.00
  -22   14    3      3.17      0.00
  -21   14    3     -1.37      0.00
  -20   14    3      0.55      0.00
  -19   14    3     -1.98      0.00
  -18   14    3      5.02      0.00
  -17   14    3     -2.61      0.00
  -16   14    3     -2.72      0.00
  -15   14    3     -6.59      0.00
  -14   14    3      4.98      0.00
  -13   14    3     -3.25      0.00
  -12   14    3      7.37      0.00
  -10   14    3     10.27      0.00
   -9   14    3      1.44      0.00
   -8   14    3     -0.73      0.00
   -7   14    3     -2.27      0.00
   -6   14    3     -1.02      0.00
   -5   14    3     -0.94      0.00
   -4   14    3      1.85      0.00
   -3   14    3     -5.08      0.00
   -2   14    3      4.51      0.00
   -1   14    3     -0.74      0.00
    0   14    3      3.33      0.00
    1   14    3     -8.26      0.00
    2   14    3     -0.58      0.00
    3   14    3      1.42      0.00
    4   14    3     -4.86      0.00
    5   14    3      2.42      0.00
    6   14    3    -11.47      0.00
    7   14    3     15.32      0.00
    8   14    3    -11.42      0.00
    9   14    3      9.47      0.00
   10   14    3    -11.94      0.00
   11   14    3      5.02      0.00
   12   14    3     -6.16      0.00
   13   14    3     -7.69      0.00
   14   14    3      1.55      0.00
   15   14    3     -7.01      0.00
   16   14    3      3.81      0.00
   17   14    3     -1.97      0.00
   18   14    3      3.69      0.00
   19   14    3      0.30      0.00
   20   14    3     -0.22      0.00
   21   14    3     -1.06      0.00
   22   14    3     -1.73      0.00
   23   14    3     -0.50      0.00
   24   14    3      2.12      0.00
   25   14    3      0.19      0.00
  -23   15    3      3.44      0.00
  -22   15    3     -0.71      0.00
  -21   15    3      7.27      0.00
  -20   15    3      2.72      0.00
  -19   15    3     -1.00      0.00
  -18   15    3     -1.77      0.00
  -17   15    3      2.84      0.00
  -16   15    3     -3.44      0.00
  -15   15    3     -1.93      0.00
  -14   15    3     -4.99      0.00
  -13   15    3     -1.01      0.00
  -12   15    3     -3.89      0.00
  -11   15    3     -3.66      0.00
  -10   15    3      0.03      0.00
   -9   15    3     -2.02      0.00
   -8   15    3      3.67      0.00
   -7   15    3      0.29      0.00
   -6   15    3     -4.46      0.00
   -5   15    3      0.80      0.00
   -4   15    3     -0.81      0.00
   -3   15    3      3.99      0.00
   -2   15    3     -4.28      0.00
   -1   15    3      3.88      0.00
    0   15    3      4.77      0.00
    1   15    3      6.03      0.00
    2   15    3     -5.35      0.00
    3   15    3     -0.26      0.00
    4   15    3     -1.28      0.00
    5   15    3     -3.37      0.00
    6   15    3     -5.04      0.00
    7   15    3      0.87      0.00
    8   15    3      0.20      0.00
    9   15    3      5.59      0.00
   10   15    3     -1.75      0.00
   11   15    3      1.65      0.00
   13   15    3     -1.41      0.00
   14   15    3      0.97      0.00
   15   15    3    -11.01      0.00
   16   15    3      2.61      0.00
   17   15    3     -5.47      0.00
   18   15    3      7.42      0.00
   19   15    3     -5.27      0.00
   20   15    3      5.17      0.00
   21   15    3      0.38      0.00
  -19   16    3      3.29      0.00
  -18   16    3     -1.59      0.00
  -17   16    3      0.86      0.00
  -16   16    3      2.73      0.00
  -15   16    3      2.10      0.00
  -14   16    3      1.94      0.00
  -13   16    3      3.97      0.00
  -12   16    3     -1.36      0.00
  -11   16    3      3.91      0.00
  -10   16    3     -7.50      0.00
   -9   16    3      0.28      0.00
   -8   16    3     -6.54      0.00
   -7   16    3      0.38      0.00
   -6   16    3     -2.03      0.00
   -5   16    3     -2.87      0.00
   -4   16    3     -1.02      0.00
   -3   16    3     -7.69      0.00
   -2   16    3      2.67      0.00
   -1   16    3    -12.39      0.00
    0   16    3      3.14      0.00
    1   16    3     -1.46      0.00
    2   16    3      3.20      0.00
    3   16    3      0.39      0.00
    4   16    3     -4.05      0.00
    5   16    3      7.17      0.00
    6   16    3     -5.25      0.00
    7   16    3      4.23      0.00
    8   16    3     -7.63      0.00
    9   16    3      5.15      0.00
   10   16    3     -2.05      0.00
   11   16    3      1.58      0.00
   12   16    3     -1.77      0.00
   13   16    3     -0.97      0.00
   14   16    3      3.80      0.00
   15   16    3     -2.79      0.00
   16   16    3      1.54      0.00
   17   16    3     -7.62      0.00
  -13   17    3     -1.91      0.00
  -12   17    3      1.84      0.00
  -11   17    3     -1.04      0.00
  -10   17    3      3.92      0.00
   -9   17    3     -0.06      0.00
   -8   17    3      0.81      0.00
   -7   17    3      3.25      0.00
   -6   17    3     -3.94      0.00
   -5   17    3      1.51      0.00
   -4   17    3     -2.42      0.00
   -3   17    3      2.55      0.00
   -2   17    3     -0.02      0.00
   -1   17    3      1.69      0.00
    0   17    3      3.49      0.00
    1   17    3     -5.40      0.00
    2   17    3      2.06      0.00
    3   17    3     -4.87      0.00
    4   17    3      3.79      0.00
    5   17    3     -7.04      0.00
    6   17    3      5.81      0.00
    7   17    3      0.62      0.00
    8   17    3      4.84      0.00
    9   17    3     -0.14      0.00
   10   17    3     -5.72      0.00
   11   17    3     -1.07      0.00
   12   17    3     -4.67      0.00
  -36    0    4      1.00      0.00
  -35    0    4     -4.10      0.00
  -34    0    4     -0.36      0.00
  -33    0    4     -0.46      0.00
  -32    0    4     -1.96      0.00
  -31    0    4      0.31      0.00
  -30    0    4     -8.68      0.00
  -29    0    4      6.03      0.00
  -28    0    4     -1.92      0.00
  -27    0    4      0.09      0.00
  -26    0    4     -4.69      0.00
  -25    0    4    -10.42      0.00
  -24    0    4     -0.40      0.00
  -23    0    4     -5.90      0.00
  -22    0    4     11.80      0.00
  -21    0    4     -7.40      0.00
  -20    0    4     10.99      0.00
  -19    0    4      4.23      0.00
  -18    0    4     -6.49      0.00
  -17    0    4      1.68      0.00
  -16    0    4      3.07      0.00
  -15    0    4     20.03      0.00
  -14    0    4     -4.37      0.00
  -13    0    4    -10.08      0.00
  -12    0    4     17.22      0.00
  -11    0    4    -17.01      0.00
  -10    0    4     30.52      0.00
   -9    0    4    -59.56      0.00
   -8    0    4     44.80      0.00
   -7    0    4     18.18      0.00
   -6    0    4      9.79      0.00
   -5    0    4    -11.81      0.00
   -4    0    4      2.84      0.00
   -3    0    4    -50.67      0.00
   -2    0    4     29.94      0.00
   -1    0    4    -53.30      0.00
    0    0    4     -5.41      0.00
    1    0    4    -49.03      0.00
    3    0    4    -27.47      0.00
    5    0    4    -11.43      0.00
    6    0    4    -16.15      0.00
    7    0    4      1.11      0.00
    8    0    4      0.23      0.00
    9    0    4     17.39      0.00
   10    0    4     21.14      0.00
   11    0    4     -3.79      0.00
   12    0    4    -11.44      0.00
   13    0    4      2.38      0.00
   14    0    4      3.88      0.00
   15    0    4     10.17      0.00
   16    0    4     -6.67      0.00
   17    0    4     17.19      0.00
   18    0    4      1.92      0.00
   19    0    4      3.95      0.00
   20    0    4     -4.16      0.00
   21    0    4     -8.81      0.00
   22    0    4      1.80      0.00
   23    0    4      0.95      0.00
   24    0    4     -4.83      0.00
   25    0    4     -1.58      0.00
   26    0    4      1.65      0.00
   27    0    4     -0.02      0.00
   28    0    4     -2.07      0.00
   29    0    4     -6.68      0.00
   33    0    4      8.05      0.00
   34    0    4     -9.09      0.00
   35    0    4     10.88      0.00
   36    0    4     -0.53      0.00
   39    0    4     -4.68      0.00
  -40    1    4      3.84      0.00
  -37    1    4     -3.14      0.00
  -36    1    4      4.32      0.00
  -35    1    4      0.65      0.00
  -34    1    4     -0.25      0.00
  -33    1    4      1.51      0.00
  -32    1    4      3.33      0.00
  -31    1    4     -3.92      0.00
  -30    1    4      2.05      0.00
  -29    1    4      2.72      0.00
  -28    1    4      2.97      0.00
  -27    1    4     -0.56      0.00
  -26    1    4     -2.78      0.00
  -25    1    4      3.56      0.00
  -24    1    4     -9.94      0.00
  -23    1    4      6.71      0.00
  -22    1    4     -5.47      0.00
  -21    1    4      0.35      0.00
  -20    1    4     -3.52      0.00
  -19    1    4      1.79      0.00
  -18    1    4     -4.73      0.00
  -17    1    4      6.00      0.00
  -16    1    4    -11.23      0.00
  -15    1    4     15.02      0.00
  -14    1    4     -3.46      0.00
  -13    1    4     10.89      0.00
  -12    1    4     -8.34      0.00
  -11    1    4     -0.73      0.00
  -10    1    4      8.17      0.00
   -9    1    4     -9.16      0.00
   -8    1    4     21.22      0.00
   -7    1    4    -46.08      0.00
   -6    1    4     20.19      0.00
   -5    1    4    -11.71      0.00
   -4    1    4      4.34      0.00
   -3    1    4     -1.82      0.00
   -2    1    4      1.00      0.00
   -1    1    4     13.86      0.00
    0    1    4     29.65      0.00
    1    1    4    -20.02      0.00
    2    1    4      2.34      0.00
    3    1    4    -22.40      0.00
    4    1    4     17.91      0.00
    5    1    4    -30.87      0.00
    6    1    4      0.80      0.00
    7    1    4     26.30      0.00
    8    1    4    -12.53      0.00
    9    1    4     16.10      0.00
   10    1    4     -8.99      0.00
   11    1    4     15.08      0.00
   13    1    4      0.95      0.00
   14    1    4    -17.89      0.00
   15    1    4     17.59      0.00
   16    1    4     -5.56      0.00
   17    1    4      8.33      0.00
   18    1    4     -9.90      0.00
   19    1    4      0.40      0.00
   20    1    4     -3.69      0.00
   21    1    4      7.30      0.00
   22    1    4      3.02      0.00
   23    1    4     -6.07      0.00
   24    1    4      8.17      0.00
   25    1    4     -0.56      0.00
   26    1    4     -2.14      0.00
   27    1    4     -6.75      0.00
   28    1    4      1.41      0.00
   31    1    4     -1.15      0.00
   32    1    4      2.57      0.00
   33    1    4     -1.15      0.00
   34    1    4      2.36      0.00
   35    1    4     -6.65      0.00
   36    1    4      1.85      0.00
   37    1    4     -2.57      0.00
   38    1    4      2.13      0.00
   40    1    4      4.01      0.00
  -39    2    4      1.20      0.00
  -37    2    4     -1.96      0.00
  -36    2    4     -1.11      0.00
  -35    2    4     -4.87      0.00
  -34    2    4      4.62      0.00
  -33    2    4     -4.38      0.00
  -32    2    4     11.43      0.00
  -31    2    4     -5.20      0.00
  -30    2    4      4.63      0.00
  -29    2    4     -5.26      0.00
  -28    2    4     -0.98      0.00
  -27    2    4      0.89      0.00
  -26    2    4     -0.52      0.00
  -25    2    4     -2.29      0.00
  -24    2    4      1.66      0.00
  -23    2    4      0.33      0.00
  -22    2    4     -0.84      0.00
  -21    2    4     -1.27      0.00
  -20    2    4     -9.42      0.00
  -19    2    4     -2.33      0.00
  -18    2    4     -9.44      0.00
  -17    2    4      5.28      0.00
  -16    2    4    -20.55      0.00
  -15    2    4     12.83      0.00
  -14    2    4    -16.05      0.00
  -13    2    4      6.33      0.00
  -12    2    4    -11.76      0.00
  -11    2    4      3.42      0.00
  -10    2    4    -11.03      0.00
   -9    2    4     17.71      0.00
   -8    2    4     11.12      0.00
   -7    2    4      8.80      0.00
   -6    2    4     15.19      0.00
   -5    2    4    -22.27      0.00
   -4    2    4     16.87      0.00
   -3    2    4     -7.68      0.00
   -2    2    4     13.54      0.00
   -1    2    4    -46.06      0.00
    0    2    4     25.59      0.00
    1    2    4     -8.71      0.00
    2    2    4      3.98      0.00
    3    2    4    -27.34      0.00
    4    2    4     -8.49      0.00
    5    2    4    -30.14      0.00
    6    2    4      1.22      0.00
    7    2    4    -26.60      0.00
    8    2    4      6.47      0.00
    9    2    4    -15.83      0.00
   10    2    4     15.98      0.00
   11    2    4     -8.14      0.00
   12    2    4      7.72      0.00
   13    2    4      3.41      0.00
   14    2    4      3.34      0.00
   15    2    4      4.79      0.00
   16    2    4     -7.12      0.00
   17    2    4      3.12      0.00
   18    2    4     -4.47      0.00
   19    2    4      4.50      0.00
   20    2    4    -11.34      0.00
   21    2    4      2.27      0.00
   22    2    4      1.85      0.00
   23    2    4      1.95      0.00
   24    2    4     -2.95      0.00
   25    2    4     -5.54      0.00
   26    2    4      3.38      0.00
   27    2    4      1.28      0.00
   28    2    4      2.11      0.00
   29    2    4      1.58      0.00
   30    2    4      2.27      0.00
   31    2    4     -0.65      0.00
   32    2    4     -1.52      0.00
   33    2    4      3.04      0.00
   34    2    4     -2.68      0.00
   35    2    4      1.74      0.00
   36    2    4      1.02      0.00
   37    2    4     -1.28      0.00
   38    2    4     -1.02      0.00
  -40    3    4      8.95      0.00
  -38    3    4     -2.77      0.00
  -37    3    4      1.88      0.00
  -36    3    4     -5.03      0.00
  -35    3    4      1.92      0.00
  -34    3    4     -7.98      0.00
  -33    3    4      3.22      0.00
  -32    3    4     -3.11      0.00
  -31    3    4     -6.09      0.00
  -30    3    4      3.19      0.00
  -29    3    4     -6.75      0.00
  -28    3    4      7.00      0.00
  -27    3    4     -8.65      0.00
  -26    3    4      2.07      0.00
  -25    3    4     -2.83      0.00
  -24    3    4      8.27      0.00
  -23    3    4     -0.98      0.00
  -22    3    4      7.41      0.00
  -21    3    4     -6.92      0.00
  -20    3    4     10.38      0.00
  -19    3    4     -0.15      0.00
  -18    3    4     11.93      0.00
  -17    3    4     -4.64      0.00
  -16    3    4      3.87      0.00
  -15    3    4     19.81      0.00
  -14    3    4    -19.05      0.00
  -13    3    4     20.11      0.00
  -12    3    4    -29.73      0.00
  -11    3    4     16.62      0.00
  -10    3    4    -17.00      0.00
   -9    3    4      6.22      0.00
   -8    3    4      4.31      0.00
   -7    3    4     -4.08      0.00
   -6    3    4     10.71      0.00
   -5    3    4    -25.82      0.00
   -4    3    4    -12.67      0.00
   -3    3    4    -11.01      0.00
   -2    3    4     15.37      0.00
   -1    3    4      2.16      0.00
    1    3    4      9.10      0.00
    2    3    4     20.54      0.00
    3    3    4      8.69      0.00
    4    3    4     -8.67      0.00
    6    3    4     -6.81      0.00
    7    3    4     13.44      0.00
    8    3    4     -1.70      0.00
    9    3    4    -10.43      0.00
   10    3    4      4.82      0.00
   11    3    4     -5.70      0.00
   12    3    4      8.53      0.00
   13    3    4    -23.02      0.00
   14    3    4      9.21      0.00
   15    3    4     -0.15      0.00
   16    3    4      3.14      0.00
   17    3    4      4.59      0.00
   18    3    4     -9.86      0.00
   19    3    4     13.64      0.00
   20    3    4     -7.11      0.00
   21    3    4      2.78      0.00
   22    3    4    -11.48      0.00
   23    3    4      3.40      0.00
   24    3    4      0.91      0.00
   25    3    4     -3.07      0.00
   26    3    4      0.53      0.00
   27    3    4     -5.03      0.00
   28    3    4      2.05      0.00
   29    3    4     -2.83      0.00
   30    3    4     -3.16      0.00
   31    3    4     -2.09      0.00
   32    3    4      1.80      0.00
   33    3    4      5.62      0.00
   34    3    4      1.09      0.00
   35    3    4      1.08      0.00
   36    3    4     -1.09      0.00
   38    3    4      0.64      0.00
  -40    4    4      3.93      0.00
  -39    4    4     -1.21      0.00
  -38    4    4      0.73      0.00
  -37    4    4     -3.64      0.00
  -36    4    4      9.90      0.00
  -35    4    4     -3.31      0.00
  -34    4    4      0.04      0.00
  -33    4    4      2.64      0.00
  -32    4    4     -0.42      0.00
  -31    4    4      0.78      0.00
  -30    4    4     -7.08      0.00
  -29    4    4      2.91      0.00
  -28    4    4     -7.50      0.00
  -27    4    4     -1.78      0.00
  -26    4    4     -2.25      0.00
  -25    4    4     -7.66      0.00
  -24    4    4      6.20      0.00
  -23    4    4     -2.12      0.00
  -22    4    4      5.83      0.00
  -21    4    4     -5.88      0.00
  -20    4    4      0.61      0.00
  -19    4    4      6.53      0.00
  -18    4    4     -9.75      0.00
  -17    4    4     -1.29      0.00
  -16    4    4      2.80      0.00
  -15    4    4      7.45      0.00
  -14    4    4      3.03      0.00
  -13    4    4      1.36      0.00
  -12    4    4    -10.92      0.00
  -11    4    4     19.19      0.00
  -10    4    4    -21.99      0.00
   -9    4    4     10.70      0.00
   -8    4    4    -26.13      0.00
   -7    4    4     26.10      0.00
   -6    4    4      1.35      0.00
   -5    4    4     13.20      0.00
   -4    4    4      1.29      0.00
   -3    4    4      9.69      0.00
   -2    4    4     -5.46      0.00
   -1    4    4     -0.54      0.00
    0    4    4     -3.73      0.00
    1    4    4    -14.29      0.00
    2    4    4    -18.63      0.00
    3    4    4     -6.59      0.00
    4    4    4      5.40      0.00
    5    4    4    -12.52      0.00
    6    4    4      2.30      0.00
    7    4    4    -14.21      0.00
    8    4    4     12.73      0.00
    9    4    4    -13.25      0.00
   10    4    4      8.40      0.00
   11    4    4     -9.95      0.00
   12    4    4      1.35      0.00
   13    4    4      6.83      0.00
   14    4    4      1.47      0.00
   15    4    4      1.71      0.00
   16    4    4     -3.27      0.00
   17    4    4      5.28      0.00
   18    4    4     -6.62      0.00
   19    4    4      4.03      0.00
   20    4    4     -2.50      0.00
   21    4    4      4.38      0.00
   22    4    4      4.69      0.00
   23    4    4     -7.63      0.00
   24    4    4      0.68      0.00
   25    4    4     -3.23      0.00
   26    4    4      3.71      0.00
   27    4    4     -3.38      0.00
   28    4    4     -2.03      0.00
   29    4    4      5.84      0.00
   30    4    4      3.43      0.00
   31    4    4      2.09      0.00
   32    4    4     -6.52      0.00
   33    4    4     -0.70      0.00
   34    4    4      2.46      0.00
   35    4    4      0.10      0.00
   37    4    4      1.42      0.00
   38    4    4      1.99      0.00
  -40    5    4      1.04      0.00
  -39    5    4     -1.52      0.00
  -38    5    4     -0.91      0.00
  -37    5    4     -2.95      0.00
  -36    5    4      0.27      0.00
  -35    5    4     -2.15      0.00
  -34    5    4      0.69      0.00
  -33    5    4      2.15      0.00
  -32    5    4      2.49      0.00
  -31    5    4     -3.26      0.00
  -30    5    4     -5.94      0.00
  -29    5    4     -1.23      0.00
  -28    5    4     -2.74      0.00
  -27    5    4      2.11      0.00
  -26    5    4      2.38      0.00
  -25    5    4      2.09      0.00
  -24    5    4      7.23      0.00
  -23    5    4     -3.65      0.00
  -22    5    4      4.30      0.00
  -21    5    4     -8.06      0.00
  -20    5    4      3.71      0.00
  -19    5    4     -3.82      0.00
  -18    5    4      6.82      0.00
  -17    5    4      1.76      0.00
  -16    5    4     -0.20      0.00
  -15    5    4      2.72      0.00
  -14    5    4      7.06      0.00
  -13    5    4      7.36      0.00
  -12    5    4     -5.91      0.00
  -11    5    4     -0.92      0.00
  -10    5    4      5.64      0.00
   -9    5    4      0.37      0.00
   -8    5    4    -11.74      0.00
   -7    5    4    -11.25      0.00
   -6    5    4     -3.72      0.00
   -5    5    4     -4.10      0.00
   -4    5    4      7.34      0.00
   -3    5    4     -9.53      0.00
   -2    5    4     13.22      0.00
   -1    5    4      1.86      0.00
    0    5    4     10.63      0.00
    1    5    4     -5.00      0.00
    2    5    4     -4.19      0.00
    3    5    4      6.99      0.00
    4    5    4     -8.58      0.00
    5    5    4     16.21      0.00
    6    5    4      2.67      0.00
    7    5    4     -6.72      0.00
    8    5    4      6.21      0.00
    9    5    4    -20.95      0.00
   10    5    4     23.93      0.00
   11    5    4    -27.51      0.00
   12    5    4     16.72      0.00
   13    5    4    -21.66      0.00
   14    5    4     18.54      0.00
   15    5    4    -18.38      0.00
   16    5    4      4.57      0.00
   17    5    4     -3.31      0.00
   18    5    4      4.69      0.00
   19    5    4      7.53      0.00
   20    5    4     -5.88      0.00
   21    5    4      9.61      0.00
   22    5    4     -3.78      0.00
   23    5    4      2.77      0.00
   24    5    4     -3.26      0.00
   25    5    4     -6.95      0.00
   26    5    4      8.23      0.00
   27    5    4     -5.35      0.00
   28    5    4      3.81      0.00
   29    5    4     -7.99      0.00
   30    5    4     -0.12      0.00
   31    5    4      0.75      0.00
   32    5    4      1.32      0.00
   33    5    4      6.04      0.00
   34    5    4     -2.44      0.00
   35    5    4      4.60      0.00
   36    5    4     -2.18      0.00
   37    5    4      0.82      0.00
   38    5    4     -0.18      0.00
  -39    6    4     -0.08      0.00
  -38    6    4     -8.76      0.00
  -37    6    4      3.38      0.00
  -36    6    4     -0.92      0.00
  -35    6    4      9.20      0.00
  -34    6    4      1.86      0.00
  -33    6    4     -2.06      0.00
  -32    6    4      2.28      0.00
  -31    6    4      0.57      0.00
  -30    6    4     -3.89      0.00
  -29    6    4     -3.79      0.00
  -28    6    4     -1.74      0.00
  -27    6    4     -2.78      0.00
  -26    6    4     -5.12      0.00
  -25    6    4     -1.82      0.00
  -24    6    4     -3.56      0.00
  -23    6    4      3.19      0.00
  -22    6    4      1.64      0.00
  -21    6    4      2.40      0.00
  -20    6    4      5.29      0.00
  -19    6    4      2.83      0.00
  -18    6    4     -0.55      0.00
  -17    6    4     -5.71      0.00
  -16    6    4      8.42      0.00
  -15    6    4     -5.95      0.00
  -14    6    4      6.72      0.00
  -13    6    4      5.88      0.00
  -12    6    4      1.83      0.00
  -11    6    4    -12.50      0.00
  -10    6    4      2.33      0.00
   -9    6    4     -1.49      0.00
   -8    6    4      3.31      0.00
   -7    6    4      0.84      0.00
   -6    6    4     -2.12      0.00
   -5    6    4      8.44      0.00
   -4    6    4     15.39      0.00
   -3    6    4    -12.38      0.00
   -2    6    4      0.46      0.00
   -1    6    4      0.09      0.00
    0    6    4     10.99      0.00
    1    6    4     -1.59      0.00
    2    6    4     -5.35      0.00
    3    6    4      0.09      0.00
    4    6    4     -1.71      0.00
    5    6    4     -1.56      0.00
    6    6    4    -12.11      0.00
    7    6    4     12.34      0.00
    8    6    4     -1.71      0.00
    9    6    4      7.97      0.00
   10    6    4    -10.59      0.00
   11    6    4     16.66      0.00
   12    6    4     -0.07      0.00
   13    6    4      2.24      0.00
   14    6    4     -6.38      0.00
   15    6    4      4.41      0.00
   16    6    4     -1.28      0.00
   18    6    4     -4.34      0.00
   19    6    4     -2.20      0.00
   20    6    4     -1.53      0.00
   21    6    4      2.87      0.00
   22    6    4     -5.87      0.00
   23    6    4     10.17      0.00
   24    6    4     -2.72      0.00
   25    6    4      5.50      0.00
   26    6    4      0.50      0.00
   27    6    4     -6.65      0.00
   28    6    4      9.13      0.00
   29    6    4     -8.28      0.00
   30    6    4     12.01      0.00
   31    6    4     -6.81      0.00
   32    6    4      5.52      0.00
   33    6    4      0.97      0.00
   34    6    4     -4.82      0.00
   35    6    4      2.19      0.00
   36    6    4     -8.20      0.00
   37    6    4      2.07      0.00
  -38    7    4     -3.96      0.00
  -37    7    4      2.91      0.00
  -36    7    4     -4.39      0.00
  -35    7    4      1.31      0.00
  -34    7    4     -3.99      0.00
  -33    7    4     -1.72      0.00
  -32    7    4     -1.30      0.00
  -31    7    4     -0.44      0.00
  -30    7    4      3.35      0.00
  -29    7    4      1.18      0.00
  -28    7    4      1.03      0.00
  -27    7    4      2.90      0.00
  -26    7    4     -0.74      0.00
  -25    7    4      2.40      0.00
  -24    7    4     -5.81      0.00
  -23    7    4      3.26      0.00
  -22    7    4     -1.74      0.00
  -21    7    4     -0.76      0.00
  -20    7    4     -1.83      0.00
  -19    7    4      1.55      0.00
  -18    7    4     -5.20      0.00
  -17    7    4      8.38      0.00
  -16    7    4     -5.76      0.00
  -15    7    4      8.05      0.00
  -14    7    4     -9.30      0.00
  -13    7    4      7.48      0.00
  -12    7    4     -9.71      0.00
  -11    7    4      4.14      0.00
  -10    7    4    -14.26      0.00
   -9    7    4      1.50      0.00
   -8    7    4     -2.58      0.00
   -7    7    4      5.75      0.00
   -6    7    4     -9.58      0.00
   -5    7    4     -3.16      0.00
   -4    7    4     -8.83      0.00
   -3    7    4      3.69      0.00
   -2    7    4      2.31      0.00
   -1    7    4     -6.66      0.00
    0    7    4     10.42      0.00
    1    7    4     -2.40      0.00
    2    7    4      6.77      0.00
    3    7    4     -6.62      0.00
    4    7    4      5.78      0.00
    5    7    4     -7.13      0.00
    6    7    4      8.79      0.00
    7    7    4    -11.53      0.00
    8    7    4     11.24      0.00
    9    7    4     -8.08      0.00
   10    7    4      3.46      0.00
   11    7    4    -21.85      0.00
   12    7    4     14.89      0.00
   13    7    4     -2.39      0.00
   14    7    4      3.05      0.00
   15    7    4      2.26      0.00
   16    7    4      4.58      0.00
   17    7    4      2.11      0.00
   18    7    4     -4.21      0.00
   19    7    4      2.22      0.00
   20    7    4     -2.83      0.00
   21    7    4      2.90      0.00
   22    7    4     -2.41      0.00
   23    7    4      1.00      0.00
   24    7    4     -2.17      0.00
   25    7    4      5.34      0.00
   26    7    4     -3.51      0.00
   27    7    4      0.66      0.00
   28    7    4      1.33      0.00
   29    7    4      2.83      0.00
   30    7    4      5.75      0.00
   31    7    4     -5.41      0.00
   32    7    4      4.02      0.00
   33    7    4      0.19      0.00
   34    7    4      1.68      0.00
   35    7    4     -2.32      0.00
   36    7    4     -2.08      0.00
  -37    8    4     10.92      0.00
  -36    8    4     -0.35      0.00
  -34    8    4    -11.36      0.00
  -33    8    4      7.80      0.00
  -32    8    4     -3.99      0.00
  -31    8    4      4.24      0.00
  -30    8    4     -2.62      0.00
  -29    8    4      3.47      0.00
  -28    8    4      1.00      0.00
  -27    8    4      0.77      0.00
  -26    8    4     -2.19      0.00
  -25    8    4     -3.30      0.00
  -24    8    4     -6.78      0.00
  -23    8    4     -1.33      0.00
  -22    8    4     -8.25      0.00
  -21    8    4      3.28      0.00
  -20    8    4     -3.08      0.00
  -19    8    4     -0.36      0.00
  -18    8    4      4.57      0.00
  -17    8    4     -4.39      0.00
  -16    8    4      5.38      0.00
  -15    8    4     -0.22      0.00
  -14    8    4      2.03      0.00
  -13    8    4     -7.51      0.00
  -12    8    4      6.52      0.00
  -11    8    4      1.30      0.00
  -10    8    4     -0.28      0.00
   -9    8    4     -7.75      0.00
   -8    8    4     10.78      0.00
   -7    8    4     -8.24      0.00
   -6    8    4     17.13      0.00
   -5    8    4    -10.50      0.00
   -4    8    4      7.29      0.00
   -3    8    4      2.40      0.00
   -2    8    4      6.63      0.00
   -1    8    4      0.16      0.00
    0    8    4      2.06      0.00
    1    8    4      3.42      0.00
    2    8    4     -4.46      0.00
    3    8    4      6.77      0.00
    4    8    4     -2.88      0.00
    5    8    4      7.35      0.00
    6    8    4      1.80      0.00
    7    8    4      1.25      0.00
    8    8    4     -3.24      0.00
    9    8    4      4.59      0.00
   10    8    4      8.27      0.00
   11    8    4     -5.00      0.00
   12    8    4      3.95      0.00
   13    8    4     -3.78      0.00
   14    8    4      9.28      0.00
   15    8    4    -13.23      0.00
   16    8    4      7.07      0.00
   17    8    4    -10.07      0.00
   18    8    4      9.01      0.00
   19    8    4     -3.23      0.00
   20    8    4      1.61      0.00
   21    8    4     -3.87      0.00
   22    8    4      1.31      0.00
   23    8    4      1.33      0.00
   24    8    4     -6.77      0.00
   25    8    4      0.26      0.00
   26    8    4      7.02      0.00
   27    8    4      3.86      0.00
   28    8    4      2.93      0.00
   29    8    4      0.25      0.00
   30    8    4     10.99      0.00
   31    8    4     -4.46      0.00
   32    8    4      4.22      0.00
   33    8    4     -3.25      0.00
   34    8    4      4.95      0.00
   35    8    4     -2.75      0.00
  -36    9    4     -5.32      0.00
  -33    9    4     -0.50      0.00
  -31    9    4     -1.40      0.00
  -30    9    4      4.97      0.00
  -29    9    4     -0.44      0.00
  -28    9    4      3.07      0.00
  -27    9    4      0.37      0.00
  -26    9    4     -1.83      0.00
  -25    9    4      1.66      0.00
  -24    9    4      0.29      0.00
  -23    9    4      0.01      0.00
  -22    9    4     -4.23      0.00
  -21    9    4      3.07      0.00
  -20    9    4     -9.78      0.00
  -19    9    4     -3.57      0.00
  -18    9    4     -9.55      0.00
  -17    9    4      2.26      0.00
  -16    9    4     -5.12      0.00
  -15    9    4      5.15      0.00
  -14    9    4     -2.87      0.00
  -13    9    4      4.79      0.00
  -12    9    4     -8.74      0.00
  -11    9    4      9.28      0.00
  -10    9    4    -10.11      0.00
   -9    9    4      9.28      0.00
   -8    9    4     -9.97      0.00
   -7    9    4     11.74      0.00
   -6    9    4     -8.46      0.00
   -5    9    4      9.05      0.00
   -4    9    4     -0.17      0.00
   -3    9    4      3.11      0.00
   -2    9    4     -2.86      0.00
   -1    9    4      5.31      0.00
    0    9    4      1.28      0.00
    1    9    4     -5.76      0.00
    2    9    4     -2.78      0.00
    3    9    4    -11.47      0.00
    4    9    4     -1.77      0.00
    5    9    4      0.01      0.00
    6    9    4     -4.42      0.00
    7    9    4      2.14      0.00
    8    9    4     -6.56      0.00
    9    9    4      7.13      0.00
   10    9    4     -7.91      0.00
   11    9    4     -0.06      0.00
   12    9    4     -5.92      0.00
   13    9    4      2.52      0.00
   14    9    4      7.22      0.00
   15    9    4     -3.84      0.00
   16    9    4      9.96      0.00
   17    9    4      2.75      0.00
   18    9    4      5.23      0.00
   19    9    4     -3.50      0.00
   20    9    4      4.24      0.00
   21    9    4     -1.49      0.00
   22    9    4      4.71      0.00
   23    9    4      2.80      0.00
   24    9    4      1.94      0.00
   25    9    4      0.76      0.00
   26    9    4     -4.64      0.00
   27    9    4      2.88      0.00
   28    9    4     -4.32      0.00
   29    9    4      1.11      0.00
   30    9    4     -0.37      0.00
   31    9    4      3.55      0.00
   32    9    4      3.11      0.00
   33    9    4     -3.13      0.00
   34    9    4      0.70      0.00
  -34   10    4     -1.93      0.00
  -33   10    4      8.48      0.00
  -32   10    4    -10.02      0.00
  -31   10    4      8.74      0.00
  -30   10    4     -4.15      0.00
  -29   10    4      2.10      0.00
  -28   10    4     -5.46      0.00
  -27   10    4      1.07      0.00
  -26   10    4      0.10      0.00
  -25   10    4     -4.43      0.00
  -24   10    4     -0.76      0.00
  -23   10    4      3.22      0.00
  -22   10    4      0.76      0.00
  -21   10    4      2.38      0.00
  -20   10    4     -1.02      0.00
  -19   10    4      1.89      0.00
  -18   10    4     -4.41      0.00
  -17   10    4      8.37      0.00
  -16   10    4     -1.99      0.00
  -15   10    4      4.41      0.00
  -14   10    4      0.25      0.00
  -13   10    4      4.97      0.00
  -12   10    4     -2.06      0.00
  -11   10    4     -3.63      0.00
  -10   10    4      4.72      0.00
   -9   10    4     -1.94      0.00
   -8   10    4      3.36      0.00
   -7   10    4     -4.47      0.00
   -6   10    4     -2.71      0.00
   -5   10    4     -1.15      0.00
   -4   10    4      1.41      0.00
   -3   10    4     -3.94      0.00
   -2   10    4     -3.77      0.00
   -1   10    4      4.40      0.00
    0   10    4     -1.16      0.00
    1   10    4      3.11      0.00
    2   10    4      1.02      0.00
    3   10    4     -2.28      0.00
    4   10    4      7.19      0.00
    5   10    4    -10.55      0.00
    6   10    4     11.73      0.00
    7   10    4    -10.48      0.00
    8   10    4     12.29      0.00
    9   10    4     -8.50      0.00
   10   10    4      8.43      0.00
   11   10    4     -1.37      0.00
   12   10    4      1.05      0.00
   13   10    4     -0.66      0.00
   14   10    4      1.62      0.00
   15   10    4     -2.06      0.00
   16   10    4     -1.28      0.00
   17   10    4     -1.46      0.00
   18   10    4      7.80      0.00
   19   10    4     -8.65      0.00
   20   10    4      3.97      0.00
   21   10    4     -5.63      0.00
   22   10    4     11.78      0.00
   23   10    4    -11.15      0.00
   24   10    4      7.09      0.00
   25   10    4     -0.20      0.00
   26   10    4      8.31      0.00
   27   10    4     -2.22      0.00
   28   10    4      3.02      0.00
   29   10    4      4.10      0.00
   30   10    4     -1.59      0.00
   31   10    4      1.21      0.00
   32   10    4     -3.51      0.00
   33   10    4     -1.37      0.00
  -33   11    4     -7.00      0.00
  -32   11    4      6.61      0.00
  -30   11    4      6.36      0.00
  -29   11    4     -4.40      0.00
  -28   11    4      1.30      0.00
  -27   11    4      1.18      0.00
  -26   11    4      0.25      0.00
  -25   11    4      0.76      0.00
  -24   11    4     -2.75      0.00
  -23   11    4      4.71      0.00
  -22   11    4     -4.30      0.00
  -21   11    4     -1.13      0.00
  -20   11    4     -2.03      0.00
  -19   11    4     -0.35      0.00
  -18   11    4     -2.38      0.00
  -17   11    4    -10.55      0.00
  -16   11    4      4.72      0.00
  -15   11    4     -9.37      0.00
  -14   11    4      3.85      0.00
  -13   11    4    -11.54      0.00
  -12   11    4      8.26      0.00
  -11   11    4     -1.18      0.00
  -10   11    4     -1.57      0.00
   -9   11    4     -3.75      0.00
   -8   11    4     -2.81      0.00
   -7   11    4      1.19      0.00
   -6   11    4     -3.26      0.00
   -5   11    4     -4.29      0.00
   -4   11    4      5.64      0.00
   -3   11    4     -2.92      0.00
   -2   11    4      7.49      0.00
   -1   11    4    -15.07      0.00
    0   11    4      7.47      0.00
    1   11    4    -11.63      0.00
    2   11    4      7.13      0.00
    3   11    4     -0.96      0.00
    4   11    4      2.91      0.00
    5   11    4      2.69      0.00
    6   11    4     -2.14      0.00
    7   11    4     -0.55      0.00
    8   11    4     -4.91      0.00
    9   11    4     -1.80      0.00
   10   11    4      3.60      0.00
   11   11    4      1.54      0.00
   12   11    4      0.71      0.00
   13   11    4     -1.13      0.00
   14   11    4      0.20      0.00
   15   11    4      0.86      0.00
   16   11    4     -1.02      0.00
   17   11    4     -1.75      0.00
   18   11    4      4.51      0.00
   19   11    4      2.99      0.00
   20   11    4      0.41      0.00
   21   11    4     -0.92      0.00
   22   11    4      1.35      0.00
   23   11    4     -0.90      0.00
   24   11    4      0.47      0.00
   25   11    4      3.23      0.00
   26   11    4      0.17      0.00
   27   11    4      2.80      0.00
   28   11    4     -3.56      0.00
   29   11    4      6.98      0.00
   30   11    4     -2.53      0.00
   31   11    4      4.72      0.00
  -31   12    4     -4.38      0.00
  -30   12    4      3.01      0.00
  -29   12    4     -3.09      0.00
  -28   12    4      3.85      0.00
  -27   12    4     -5.41      0.00
  -26   12    4      0.38      0.00
  -25   12    4      1.03      0.00
  -24   12    4     -3.89      0.00
  -23   12    4     -0.11      0.00
  -22   12    4     -7.44      0.00
  -21   12    4      3.60      0.00
  -20   12    4     -9.18      0.00
  -19   12    4      8.24      0.00
  -18   12    4     -9.53      0.00
  -17   12    4      7.56      0.00
  -16   12    4     -3.92      0.00
  -15   12    4      4.99      0.00
  -14   12    4     -0.15      0.00
  -13   12    4     -5.11      0.00
  -12   12    4      6.98      0.00
  -11   12    4     -7.95      0.00
  -10   12    4     14.74      0.00
   -9   12    4     -8.47      0.00
   -8   12    4      7.73      0.00
   -7   12    4      1.11      0.00
   -6   12    4      2.46      0.00
   -5   12    4      2.45      0.00
   -4   12    4    -11.20      0.00
   -3   12    4     10.16      0.00
   -2   12    4    -12.87      0.00
   -1   12    4      4.65      0.00
    0   12    4     -7.27      0.00
    1   12    4     -1.34      0.00
    2   12    4      1.20      0.00
    3   12    4     -5.61      0.00
    4   12    4      5.66      0.00
    5   12    4     -5.19      0.00
    6   12    4      7.51      0.00
    7   12    4     -1.33      0.00
    8   12    4      1.03      0.00
    9   12    4     -0.08      0.00
   10   12    4     -2.64      0.00
   11   12    4      4.92      0.00
   12   12    4     -4.28      0.00
   13   12    4      6.47      0.00
   14   12    4     -3.98      0.00
   15   12    4      7.66      0.00
   16   12    4     -0.70      0.00
   17   12    4     -0.04      0.00
   18   12    4     -4.31      0.00
   19   12    4     -2.71      0.00
   20   12    4      3.02      0.00
   21   12    4     -0.36      0.00
   22   12    4      1.71      0.00
   23   12    4     -1.77      0.00
   24   12    4      1.87      0.00
   25   12    4     -0.16      0.00
   26   12    4     -0.21      0.00
   27   12    4      0.07      0.00
   28   12    4     -3.24      0.00
   29   12    4      3.76      0.00
  -29   13    4      1.08      0.00
  -28   13    4      4.22      0.00
  -27   13    4     -3.06      0.00
  -26   13    4      6.26      0.00
  -25   13    4      0.47      0.00
  -24   13    4     -1.15      0.00
  -23   13    4     -7.41      0.00
  -22   13    4      0.47      0.00
  -21   13    4      0.70      0.00
  -20   13    4      0.91      0.00
  -19   13    4     -1.84      0.00
  -18   13    4      1.29      0.00
  -17   13    4      4.03      0.00
  -16   13    4      0.75      0.00
  -15   13    4     -3.59      0.00
  -14   13    4     -0.03      0.00
  -13   13    4      2.36      0.00
  -12   13    4      3.18      0.00
  -11   13    4     -5.70      0.00
  -10   13    4     -1.40      0.00
   -9   13    4     -6.01      0.00
   -8   13    4      7.90      0.00
   -7   13    4    -10.21      0.00
   -6   13    4     11.19      0.00
   -5   13    4     -9.30      0.00
   -4   13    4     14.80      0.00
   -3   13    4    -12.03      0.00
   -2   13    4      5.01      0.00
   -1   13    4     -5.84      0.00
    0   13    4      5.66      0.00
    1   13    4     -2.11      0.00
    2   13    4     -3.36      0.00
    3   13    4      2.48      0.00
    4   13    4      2.56      0.00
    5   13    4     -1.80      0.00
    6   13    4     -3.36      0.00
    7   13    4     -1.19      0.00
    8   13    4      5.50      0.00
    9   13    4     -1.56      0.00
   10   13    4     -2.49      0.00
   11   13    4      0.68      0.00
   12   13    4     -2.75      0.00
   13   13    4      5.54      0.00
   14   13    4     -8.77      0.00
   15   13    4      5.16      0.00
   16   13    4      0.50      0.00
   17   13    4      3.37      0.00
   18   13    4      2.76      0.00
   19   13    4     -8.56      0.00
   20   13    4     11.29      0.00
   21   13    4     -4.17      0.00
   22   13    4      4.78      0.00
   23   13    4     -3.12      0.00
   24   13    4      3.62      0.00
   25   13    4     -1.04      0.00
   26   13    4     -0.70      0.00
   27   13    4     -0.91      0.00
  -26   14    4      3.36      0.00
  -25   14    4      1.62      0.00
  -24   14    4      0.91      0.00
  -23   14    4      0.11      0.00
  -22   14    4     -1.73      0.00
  -21   14    4     -4.66      0.00
  -20   14    4     -4.37      0.00
  -19   14    4     -3.00      0.00
  -18   14    4      2.95      0.00
  -17   14    4     -2.80      0.00
  -16   14    4      3.07      0.00
  -15   14    4      0.20      0.00
  -14   14    4      5.31      0.00
  -13   14    4     -1.79      0.00
  -12   14    4      3.11      0.00
  -11   14    4      0.89      0.00
  -10   14    4      1.65      0.00
   -9   14    4      0.10      0.00
   -8   14    4      3.27      0.00
   -7   14    4      0.43      0.00
   -6   14    4     -1.19      0.00
   -5   14    4      0.64      0.00
   -4   14    4      2.84      0.00
   -3   14    4     -4.41      0.00
   -2   14    4     -4.87      0.00
   -1   14    4     -9.06      0.00
    0   14    4      4.87      0.00
    1   14    4     -7.42      0.00
    2   14    4      0.92      0.00
    3   14    4     -7.51      0.00
    4   14    4      6.32      0.00
    6   14    4      1.05      0.00
    7   14    4     -1.22      0.00
    9   14    4      3.75      0.00
   10   14    4     -6.72      0.00
   11   14    4      6.33      0.00
   12   14    4    -14.67      0.00
   13   14    4     13.81      0.00
   15   14    4     17.51      0.00
   16   14    4    -18.03      0.00
   17   14    4     15.35      0.00
   18   14    4    -11.75      0.00
   19   14    4     13.89      0.00
   20   14    4     -7.59      0.00
   21   14    4      3.61      0.00
   22   14    4      1.81      0.00
   23   14    4      3.90      0.00
   24   14    4     -2.32      0.00
  -23   15    4      0.70      0.00
  -22   15    4     -1.78      0.00
  -21   15    4      0.38      0.00
  -20   15    4     -0.01      0.00
  -19   15    4      3.93      0.00
  -18   15    4     -1.60      0.00
  -17   15    4      2.06      0.00
  -16   15    4     -3.17      0.00
  -15   15    4      3.87      0.00
  -14   15    4     -3.32      0.00
  -13   15    4      2.82      0.00
  -12   15    4     -2.56      0.00
  -11   15    4      2.74      0.00
  -10   15    4      0.06      0.00
   -9   15    4     -0.40      0.00
   -8   15    4      1.71      0.00
   -7   15    4     -0.20      0.00
   -6   15    4      0.64      0.00
   -5   15    4     -2.19      0.00
   -4   15    4     -1.21      0.00
   -3   15    4     -0.25      0.00
   -2   15    4     -2.28      0.00
   -1   15    4      0.35      0.00
    0   15    4     -0.38      0.00
    1   15    4      4.11      0.00
    2   15    4      2.74      0.00
    3   15    4     -1.22      0.00
    4   15    4      4.50      0.00
    5   15    4     -8.64      0.00
    7   15    4     -8.56      0.00
   10   15    4     10.58      0.00
   11   15    4     -2.31      0.00
   12   15    4     -1.72      0.00
   13   15    4     -0.27      0.00
   14   15    4     -2.72      0.00
   15   15    4      3.51      0.00
   16   15    4     -4.87      0.00
   17   15    4      3.38      0.00
   18   15    4     -6.74      0.00
   19   15    4      4.16      0.00
   20   15    4     -3.72      0.00
   21   15    4      2.08      0.00
  -19   16    4     -2.60      0.00
  -18   16    4      3.15      0.00
  -17   16    4     -6.33      0.00
  -16   16    4      4.92      0.00
  -15   16    4     -0.69      0.00
  -14   16    4     -0.15      0.00
  -13   16    4      0.09      0.00
  -12   16    4      2.14      0.00
  -11   16    4      3.08      0.00
  -10   16    4     -2.67      0.00
   -9   16    4      0.00      0.00
   -8   16    4      2.54      0.00
   -7   16    4      0.89      0.00
   -6   16    4      3.07      0.00
   -5   16    4     -5.42      0.00
   -4   16    4     -1.22      0.00
   -3   16    4     -3.97      0.00
   -2   16    4     -0.18      0.00
   -1   16    4     -3.28      0.00
    0   16    4     -2.72      0.00
    1   16    4      4.35      0.00
    2   16    4     -1.84      0.00
    3   16    4      3.73      0.00
    4   16    4     -7.16      0.00
    6   16    4     -2.90      0.00
    8   16    4     -1.62      0.00
    9   16    4      2.84      0.00
   10   16    4      2.39      0.00
   11   16    4     -3.80      0.00
   12   16    4      2.87      0.00
   13   16    4      0.50      0.00
   14   16    4     -1.62      0.00
   15   16    4      2.38      0.00
   16   16    4     -1.22      0.00
   17   16    4      5.66      0.00
  -13   17    4     -2.53      0.00
  -12   17    4     -0.53      0.00
  -11   17    4     -3.66      0.00
  -10   17    4      2.50      0.00
   -9   17    4     -5.24      0.00
   -8   17    4     -1.00      0.00
   -7   17    4     -2.82      0.00
   -6   17    4      4.73      0.00
   -5   17    4     -2.81      0.00
   -4   17    4      1.14      0.00
   -3   17    4     -2.40      0.00
   -2   17    4      0.43      0.00
   -1   17    4     -0.55      0.00
    0   17    4     -1.35      0.00
    1   17    4     -0.74      0.00
    4   17    4      3.22      0.00
    5   17    4      0.33      0.00
    6   17    4      3.25      0.00
    7   17    4     -0.30      0.00
    8   17    4      1.50      0.00
    9   17    4      3.04      0.00
   10   17    4      0.87      0.00
   11   17    4      4.17      0.00
  -38    1    5    -12.86      0.00
  -37    1    5      2.43      0.00
  -36    1    5     -3.12      0.00
  -35    1    5      6.84      0.00
  -34    1    5    -12.03      0.00
  -33    1    5     12.80      0.00
  -32    1    5     -4.69      0.00
  -31    1    5      9.61      0.00
  -30    1    5     -5.95      0.00
  -29    1    5      4.58      0.00
  -28    1    5     -0.41      0.00
  -27    1    5      1.90      0.00
  -26    1    5      5.05      0.00
  -25    1    5      0.67      0.00
  -24    1    5     -3.93      0.00
  -23    1    5      5.62      0.00
  -22    1    5      1.16      0.00
  -21    1    5      0.46      0.00
  -20    1    5     -0.14      0.00
  -19    1    5     -4.56      0.00
  -18    1    5      3.60      0.00
  -17    1    5    -12.04      0.00
  -16    1    5     12.36      0.00
  -15    1    5     -4.53      0.00
  -14    1    5      3.61      0.00
  -13    1    5     -0.21      0.00
  -12    1    5     -2.17      0.00
  -11    1    5     14.51      0.00
  -10    1    5    -20.17      0.00
   -9    1    5     -7.85      0.00
   -8    1    5    -17.30      0.00
   -7    1    5      9.11      0.00
   -6    1    5     32.78      0.00
   -5    1    5    -12.57      0.00
   -4    1    5     18.48      0.00
   -3    1    5      1.03      0.00
   -2    1    5     21.89      0.00
   -1    1    5    -42.49      0.00
    0    1    5     26.03      0.00
    1    1    5    -28.95      0.00
    2    1    5     44.21      0.00
    3    1    5    -20.73      0.00
    4    1    5     49.44      0.00
    5    1    5    -14.35      0.00
    6    1    5     10.06      0.00
    7    1    5     -3.87      0.00
    8    1    5    -15.70      0.00
    9    1    5     -1.24      0.00
   10    1    5    -14.78      0.00
   11    1    5      5.54      0.00
   12    1    5      3.48      0.00
   13    1    5     -0.55      0.00
   14    1    5      6.66      0.00
   15    1    5    -11.04      0.00
   16    1    5     -0.34      0.00
   17    1    5     -9.82      0.00
   18    1    5     11.98      0.00
   19    1    5     -3.81      0.00
   20    1    5      6.35      0.00
   21    1    5     -1.61      0.00
   22    1    5      7.86      0.00
   23    1    5     -2.55      0.00
   24    1    5      3.25      0.00
   25    1    5     -0.62      0.00
   26    1    5     -1.58      0.00
   27    1    5      4.91      0.00
   28    1    5      1.30      0.00
   29    1    5      4.63      0.00
   30    1    5     -2.57      0.00
   32    1    5     -0.88      0.00
   33    1    5     -5.94      0.00
   34    1    5      0.84      0.00
   35    1    5     -3.88      0.00
   36    1    5     -2.76      0.00
   37    1    5     -1.71      0.00
   39    1    5      1.44      0.00
  -39    2    5      7.97      0.00
  -38    2    5     -2.68      0.00
  -37    2    5     -0.96      0.00
  -36    2    5     -0.16      0.00
  -35    2    5      0.58      0.00
  -34    2    5     -0.25      0.00
  -33    2    5      3.86      0.00
  -32    2    5     -2.69      0.00
  -31    2    5      2.50      0.00
  -30    2    5     -6.54      0.00
  -29    2    5      5.36      0.00
  -28    2    5     -6.23      0.00
  -27    2    5      7.78      0.00
  -26    2    5     -6.74      0.00
  -25    2    5     -4.52      0.00
  -24    2    5      1.96      0.00
  -23    2    5     -4.93      0.00
  -22    2    5     -1.48      0.00
  -20    2    5     -0.39      0.00
  -19    2    5     10.25      0.00
  -18    2    5      3.75      0.00
  -17    2    5     -1.41      0.00
  -16    2    5      3.25      0.00
  -15    2    5     -9.07      0.00
  -14    2    5      8.86      0.00
  -13    2    5     -5.42      0.00
  -12    2    5     -1.02      0.00
  -11    2    5      3.51      0.00
  -10    2    5     -3.61      0.00
   -9    2    5     16.71      0.00
   -8    2    5    -19.45      0.00
   -7    2    5     11.53      0.00
   -6    2    5     12.51      0.00
   -5    2    5     -3.39      0.00
   -4    2    5      3.81      0.00
   -3    2    5     14.71      0.00
   -2    2    5     -0.90      0.00
   -1    2    5     -4.20      0.00
    1    2    5      4.22      0.00
    2    2    5      1.36      0.00
    3    2    5      4.16      0.00
    4    2    5     -9.12      0.00
    5    2    5    -13.42      0.00
    6    2    5     17.06      0.00
    7    2    5    -16.36      0.00
    8    2    5     12.59      0.00
    9    2    5    -14.02      0.00
   10    2    5     19.36      0.00
   11    2    5     -1.24      0.00
   12    2    5      4.80      0.00
   13    2    5     -0.65      0.00
   14    2    5      2.76      0.00
   15    2    5     -6.88      0.00
   16    2    5     13.17      0.00
   17    2    5    -12.02      0.00
   18    2    5     11.74      0.00
   19    2    5     -5.08      0.00
   20    2    5      5.96      0.00
   21    2    5     -3.96      0.00
   22    2    5     -0.34      0.00
   23    2    5     -5.70      0.00
   24    2    5      3.21      0.00
   25    2    5      2.02      0.00
   26    2    5      1.12      0.00
   27    2    5      3.27      0.00
   28    2    5     -5.61      0.00
   29    2    5      2.82      0.00
   30    2    5     -6.19      0.00
   31    2    5      1.82      0.00
   32    2    5     -8.56      0.00
   33    2    5      3.82      0.00
   34    2    5     -4.75      0.00
   35    2    5      6.48      0.00
   36    2    5     -2.56      0.00
   37    2    5      5.73      0.00
   38    2    5     -1.51      0.00
   39    2    5      2.16      0.00
  -40    3    5      1.15      0.00
  -39    3    5     -3.27      0.00
  -38    3    5     -0.57      0.00
  -37    3    5      2.36      0.00
  -36    3    5     -5.71      0.00
  -35    3    5      3.24      0.00
  -34    3    5     -8.57      0.00
  -33    3    5      0.59      0.00
  -32    3    5     -5.13      0.00
  -31    3    5      2.74      0.00
  -30    3    5      2.85      0.00
  -29    3    5      2.98      0.00
  -28    3    5      7.48      0.00
  -27    3    5      4.98      0.00
  -26    3    5     -2.46      0.00
  -25    3    5     -3.97      0.00
  -24    3    5     -5.43      0.00
  -23    3    5     -2.76      0.00
  -22    3    5      4.36      0.00
  -21    3    5     -6.44      0.00
  -20    3    5      8.14      0.00
  -19    3    5     -6.52      0.00
  -18    3    5      7.54      0.00
  -17    3    5    -17.41      0.00
  -16    3    5      6.68      0.00
  -15    3    5    -11.99      0.00
  -14    3    5      5.94      0.00
  -13    3    5     -6.73      0.00
  -12    3    5     -0.20      0.00
  -11    3    5     -4.02      0.00
  -10    3    5     12.65      0.00
   -9    3    5     -3.51      0.00
   -8    3    5      8.84      0.00
   -7    3    5      6.42      0.00
   -6    3    5     -1.81      0.00
   -5    3    5      8.68      0.00
   -4    3    5     -5.53      0.00
   -3    3    5      4.55      0.00
   -2    3    5      5.26      0.00
   -1    3    5     31.73      0.00
    0    3    5     -4.66      0.00
    1    3    5     17.24      0.00
    2    3    5      3.80      0.00
    3    3    5     -3.61      0.00
    4    3    5    -20.71      0.00
    5    3    5      7.27      0.00
    6    3    5    -18.39      0.00
    7    3    5     18.50      0.00
    8    3    5    -21.48      0.00
    9    3    5      8.09      0.00
   10    3    5    -20.36      0.00
   11    3    5      7.42      0.00
   12    3    5    -22.90      0.00
   13    3    5      9.86      0.00
   14    3    5     -1.68      0.00
   15    3    5      8.30      0.00
   16    3    5      0.58      0.00
   17    3    5      3.93      0.00
   18    3    5     -0.65      0.00
   19    3    5      2.36      0.00
   20    3    5      4.75      0.00
   21    3    5      1.42      0.00
   22    3    5      2.88      0.00
   23    3    5      9.07      0.00
   24    3    5     -2.10      0.00
   25    3    5      0.95      0.00
   26    3    5      3.45      0.00
   27    3    5      2.40      0.00
   28    3    5      4.43      0.00
   29    3    5      3.97      0.00
   30    3    5     -1.02      0.00
   31    3    5      3.97      0.00
   32    3    5     -5.63      0.00
   33    3    5     -5.04      0.00
   34    3    5    -10.97      0.00
   35    3    5      0.78      0.00
   36    3    5     -4.19      0.00
   37    3    5     -1.14      0.00
   38    3    5     -2.74      0.00
   39    3    5      1.67      0.00
  -39    4    5     -1.62      0.00
  -38    4    5      3.31      0.00
  -37    4    5      0.85      0.00
  -36    4    5      5.81      0.00
  -35    4    5     -1.04      0.00
  -34    4    5      1.15      0.00
  -33    4    5     -2.04      0.00
  -32    4    5      1.79      0.00
  -31    4    5      3.65      0.00
  -30    4    5     -8.01      0.00
  -29    4    5      1.22      0.00
  -28    4    5     -1.49      0.00
  -27    4    5      0.87      0.00
  -26    4    5     -6.24      0.00
  -25    4    5      2.35      0.00
  -24    4    5     -9.22      0.00
  -23    4    5     11.57      0.00
  -22    4    5     -4.61      0.00
  -21    4    5      9.12      0.00
  -20    4    5     -6.17      0.00
  -19    4    5      8.76      0.00
  -18    4    5      0.62      0.00
  -17    4    5      9.37      0.00
  -16    4    5      1.52      0.00
  -15    4    5    -13.26      0.00
  -14    4    5     16.78      0.00
  -13    4    5    -15.40      0.00
  -12    4    5      3.75      0.00
  -11    4    5    -15.08      0.00
  -10    4    5     13.38      0.00
   -9    4    5     -6.73      0.00
   -8    4    5     17.23      0.00
   -7    4    5      5.32      0.00
   -6    4    5     -2.83      0.00
   -5    4    5      6.76      0.00
   -4    4    5     13.85      0.00
   -3    4    5    -18.40      0.00
   -2    4    5      7.53      0.00
   -1    4    5     -5.73      0.00
    0    4    5     14.31      0.00
    1    4    5     -5.51      0.00
    2    4    5     28.68      0.00
    3    4    5    -20.86      0.00
    4    4    5     36.23      0.00
    5    4    5    -29.99      0.00
    6    4    5     12.77      0.00
    7    4    5    -11.03      0.00
    8    4    5      1.52      0.00
    9    4    5     11.35      0.00
   10    4    5    -22.39      0.00
   11    4    5     23.17      0.00
   12    4    5     -9.50      0.00
   13    4    5     26.10      0.00
   14    4    5    -10.71      0.00
   15    4    5      6.97      0.00
   16    4    5     -0.63      0.00
   17    4    5      4.06      0.00
   18    4    5      3.03      0.00
   19    4    5    -14.66      0.00
   20    4    5     16.86      0.00
   21    4    5     -4.58      0.00
   22    4    5      9.06      0.00
   23    4    5     -6.01      0.00
   24    4    5     -3.26      0.00
   25    4    5     10.06      0.00
   26    4    5    -10.70      0.00
   27    4    5      8.40      0.00
   28    4    5     -9.02      0.00
   29    4    5      8.21      0.00
   30    4    5     -5.27      0.00
   31    4    5      1.29      0.00
   32    4    5     -2.33      0.00
   33    4    5     -1.09      0.00
   34    4    5      1.32      0.00
   35    4    5     -3.66      0.00
   36    4    5     -1.35      0.00
  -39    5    5     -0.22      0.00
  -38    5    5     -6.01      0.00
  -37    5    5     -4.90      0.00
  -36    5    5     -1.88      0.00
  -35    5    5      1.28      0.00
  -34    5    5     -6.02      0.00
  -33    5    5     -1.70      0.00
  -32    5    5      2.20      0.00
  -31    5    5     -4.10      0.00
  -30    5    5      6.30      0.00
  -29    5    5     -4.25      0.00
  -28    5    5      7.41      0.00
  -27    5    5     -0.20      0.00
  -26    5    5      5.72      0.00
  -25    5    5     -0.37      0.00
  -24    5    5     -1.20      0.00
  -23    5    5      3.42      0.00
  -22    5    5      1.15      0.00
  -21    5    5      5.55      0.00
  -20    5    5      7.18      0.00
  -19    5    5      4.84      0.00
  -18    5    5     -2.01      0.00
  -17    5    5      6.71      0.00
  -16    5    5    -16.43      0.00
  -15    5    5      3.49      0.00
  -14    5    5     -5.81      0.00
  -13    5    5     -4.88      0.00
  -12    5    5     -2.68      0.00
  -11    5    5     -2.70      0.00
  -10    5    5     13.20      0.00
   -9    5    5    -11.71      0.00
   -8    5    5     10.08      0.00
   -7    5    5    -12.21      0.00
   -6    5    5     14.08      0.00
   -5    5    5    -13.48      0.00
   -4    5    5      3.58      0.00
   -3    5    5     10.32      0.00
   -2    5    5     -6.78      0.00
   -1    5    5      9.61      0.00
    0    5    5     -3.11      0.00
    1    5    5     17.25      0.00
    2    5    5    -17.95      0.00
    3    5    5     19.25      0.00
    4    5    5    -10.85      0.00
    5    5    5      3.69      0.00
    6    5    5      4.01      0.00
    7    5    5    -15.34      0.00
    8    5    5      8.63      0.00
    9    5    5     -6.89      0.00
   10    5    5      7.45      0.00
   11    5    5    -19.73      0.00
   12    5    5     12.42      0.00
   13    5    5     -3.55      0.00
   14    5    5     -0.11      0.00
   15    5    5      1.70      0.00
   16    5    5      3.06      0.00
   17    5    5      1.00      0.00
   18    5    5      2.50      0.00
   19    5    5      2.58      0.00
   20    5    5      1.20      0.00
   21    5    5      4.46      0.00
   22    5    5      4.28      0.00
   23    5    5     -0.82      0.00
   24    5    5      2.56      0.00
   25    5    5     -0.06      0.00
   26    5    5      3.96      0.00
   27    5    5      5.01      0.00
   28    5    5    -11.89      0.00
   29    5    5      5.93      0.00
   30    5    5     -7.33      0.00
   31    5    5     -1.00      0.00
   32    5    5     -8.59      0.00
   33    5    5      0.52      0.00
   34    5    5      5.80      0.00
   35    5    5     -3.91      0.00
   36    5    5      0.09      0.00
  -39    6    5     -1.63      0.00
  -38    6    5      3.47      0.00
  -37    6    5     -1.69      0.00
  -36    6    5      1.39      0.00
  -35    6    5      4.49      0.00
  -34    6    5     -1.10      0.00
  -33    6    5      7.26      0.00
  -32    6    5     -5.81      0.00
  -31    6    5      8.38      0.00
  -30    6    5     -5.72      0.00
  -29    6    5      2.53      0.00
  -28    6    5     -2.52      0.00
  -27    6    5     -5.40      0.00
  -26    6    5     -0.80      0.00
  -25    6    5     -5.38      0.00
  -24    6    5      6.41      0.00
  -23    6    5     -2.95      0.00
  -22    6    5      6.21      0.00
  -21    6    5      3.33      0.00
  -20    6    5      4.43      0.00
  -19    6    5     -1.21      0.00
  -18    6    5      2.63      0.00
  -17    6    5      4.22      0.00
  -16    6    5     -1.20      0.00
  -15    6    5     13.18      0.00
  -14    6    5     -7.99      0.00
  -13    6    5      5.86      0.00
  -12    6    5     -1.58      0.00
  -11    6    5     -5.44      0.00
  -10    6    5     -4.38      0.00
   -9    6    5      4.97      0.00
   -8    6    5     -0.26      0.00
   -7    6    5      2.43      0.00
   -6    6    5      1.01      0.00
   -5    6    5      7.83      0.00
   -4    6    5     -2.24      0.00
   -3    6    5     14.20      0.00
   -2    6    5     -7.30      0.00
   -1    6    5      6.70      0.00
    0    6    5     -5.65      0.00
    1    6    5     -0.74      0.00
    2    6    5     -4.13      0.00
    3    6    5      1.57      0.00
    4    6    5     -7.94      0.00
    5    6    5      6.89      0.00
    6    6    5     -3.91      0.00
    7    6    5     14.60      0.00
    8    6    5    -21.88      0.00
    9    6    5     19.63      0.00
   10    6    5    -12.34      0.00
   11    6    5     12.84      0.00
   12    6    5    -14.03      0.00
   13    6    5      8.05      0.00
   14    6    5      6.27      0.00
   15    6    5      1.41      0.00
   16    6    5      3.20      0.00
   17    6    5     -2.41      0.00
   18    6    5      9.78      0.00
   19    6    5    -12.62      0.00
   20    6    5      8.68      0.00
   21    6    5    -10.27      0.00
   22    6    5      9.74      0.00
   23    6    5     -4.64      0.00
   24    6    5      9.28      0.00
   25    6    5      0.17      0.00
   26    6    5      6.03      0.00
   27    6    5     -2.03      0.00
   28    6    5     -2.39      0.00
   29    6    5      0.97      0.00
   30    6    5     -6.67      0.00
   31    6    5      1.23      0.00
   32    6    5     -5.14      0.00
   33    6    5      1.48      0.00
   34    6    5     -1.14      0.00
   35    6    5      0.62      0.00
   36    6    5      2.84      0.00
   37    6    5     -4.16      0.00
  -37    7    5     -8.00      0.00
  -36    7    5      4.14      0.00
  -35    7    5     -8.40      0.00
  -34    7    5      8.30      0.00
  -33    7    5     -3.48      0.00
  -32    7    5      1.91      0.00
  -31    7    5     -2.58      0.00
  -30    7    5     -0.28      0.00
  -29    7    5     -2.84      0.00
  -28    7    5     -2.08      0.00
  -27    7    5     -0.91      0.00
  -26    7    5      4.53      0.00
  -25    7    5     -0.20      0.00
  -24    7    5      5.72      0.00
  -23    7    5     -1.02      0.00
  -22    7    5      2.45      0.00
  -21    7    5     -4.35      0.00
  -19    7    5      5.70      0.00
  -18    7    5     -5.65      0.00
  -17    7    5      4.01      0.00
  -16    7    5     -4.80      0.00
  -15    7    5      6.49      0.00
  -14    7    5     -9.08      0.00
  -13    7    5      3.29      0.00
  -12    7    5     -1.98      0.00
  -11    7    5     -4.26      0.00
  -10    7    5     -2.47      0.00
   -9    7    5     -3.57      0.00
   -8    7    5      4.43      0.00
   -7    7    5     -5.43      0.00
   -6    7    5      0.14      0.00
   -5    7    5     -0.57      0.00
   -4    7    5      6.77      0.00
   -3    7    5      2.64      0.00
   -2    7    5     -5.33      0.00
   -1    7    5      5.19      0.00
    0    7    5     -2.48      0.00
    1    7    5      5.94      0.00
    2    7    5      2.35      0.00
    3    7    5    -11.09      0.00
    4    7    5     14.51      0.00
    5    7    5    -14.94      0.00
    6    7    5     13.32      0.00
    7    7    5    -20.84      0.00
    8    7    5     12.63      0.00
    9    7    5    -14.95      0.00
   10    7    5     10.21      0.00
   11    7    5     -7.60      0.00
   12    7    5     -5.68      0.00
   13    7    5      3.56      0.00
   14    7    5      0.94      0.00
   15    7    5      5.38      0.00
   16    7    5     -5.91      0.00
   17    7    5     11.04      0.00
   18    7    5     -2.75      0.00
   19    7    5      4.91      0.00
   20    7    5     -1.81      0.00
   21    7    5      1.30      0.00
   22    7    5     13.29      0.00
   23    7    5      0.09      0.00
   24    7    5      3.24      0.00
   25    7    5     -0.66      0.00
   26    7    5      3.48      0.00
   27    7    5      0.37      0.00
   28    7    5     -3.93      0.00
   29    7    5     -0.02      0.00
   30    7    5     -1.38      0.00
   31    7    5      2.18      0.00
   32    7    5     -0.82      0.00
   33    7    5     -5.36      0.00
   34    7    5     -2.18      0.00
   35    7    5     -6.87      0.00
   36    7    5     -3.37      0.00
  -37    8    5      0.19      0.00
  -36    8    5      6.73      0.00
  -35    8    5     -4.24      0.00
  -34    8    5      6.01      0.00
  -33    8    5      2.36      0.00
  -32    8    5      4.52      0.00
  -31    8    5      0.55      0.00
  -30    8    5      1.35      0.00
  -29    8    5     -1.18      0.00
  -28    8    5     -2.49      0.00
  -27    8    5     -5.43      0.00
  -26    8    5     -4.23      0.00
  -25    8    5     -7.02      0.00
  -24    8    5     -3.72      0.00
  -23    8    5     -5.84      0.00
  -22    8    5      1.76      0.00
  -21    8    5      4.53      0.00
  -20    8    5      5.92      0.00
  -19    8    5     -3.75      0.00
  -18    8    5      7.90      0.00
  -17    8    5      1.14      0.00
  -16    8    5      1.82      0.00
  -15    8    5     -2.51      0.00
  -14    8    5      4.67      0.00
  -13    8    5      7.56      0.00
  -12    8    5      2.27      0.00
  -11    8    5      3.55      0.00
  -10    8    5     -2.08      0.00
   -9    8    5      0.62      0.00
   -8    8    5      4.78      0.00
   -7    8    5     -9.45      0.00
   -6    8    5      6.24      0.00
   -5    8    5    -10.89      0.00
   -4    8    5     13.85      0.00
   -3    8    5    -12.68      0.00
   -2    8    5      7.45      0.00
   -1    8    5     -4.86      0.00
    0    8    5     -1.76      0.00
    1    8    5      7.57      0.00
    2    8    5    -10.00      0.00
    3    8    5      6.18      0.00
    4    8    5    -12.92      0.00
    5    8    5      3.46      0.00
    6    8    5     -9.51      0.00
    7    8    5      3.24      0.00
    8    8    5      2.05      0.00
    9    8    5      6.67      0.00
   10    8    5     12.83      0.00
   11    8    5      6.23      0.00
   12    8    5      2.99      0.00
   13    8    5     -1.96      0.00
   14    8    5     -0.48      0.00
   15    8    5     -5.21      0.00
   16    8    5      3.17      0.00
   17    8    5     -4.03      0.00
   18    8    5     11.49      0.00
   19    8    5     -0.63      0.00
   20    8    5     -1.93      0.00
   21    8    5     -3.05      0.00
   22    8    5     -0.40      0.00
   23    8    5      0.10      0.00
   24    8    5      0.56      0.00
   25    8    5      1.53      0.00
   26    8    5      4.77      0.00
   27    8    5     -2.20      0.00
   28    8    5      2.29      0.00
   29    8    5     -8.37      0.00
   30    8    5     -0.06      0.00
   31    8    5     -1.45      0.00
   32    8    5      0.77      0.00
   33    8    5      1.20      0.00
   34    8    5      0.83      0.00
   35    8    5     -3.56      0.00
  -36    9    5      8.53      0.00
  -34    9    5      3.30      0.00
  -33    9    5    -10.39      0.00
  -32    9    5      9.67      0.00
  -31    9    5     -8.98      0.00
  -30    9    5      8.96      0.00
  -29    9    5     -3.14      0.00
  -28    9    5     12.78      0.00
  -27    9    5     -6.55      0.00
  -26    9    5      7.11      0.00
  -25    9    5     -6.30      0.00
  -24    9    5      3.12      0.00
  -23    9    5     -2.57      0.00
  -22    9    5      0.13      0.00
  -21    9    5      5.36      0.00
  -20    9    5     -3.28      0.00
  -19    9    5      7.30      0.00
  -18    9    5     -7.67      0.00
  -17    9    5      1.73      0.00
  -16    9    5     -1.75      0.00
  -15    9    5      3.94      0.00
  -14    9    5      2.00      0.00
  -13    9    5     -3.10      0.00
  -12    9    5      3.98      0.00
  -11    9    5      1.00      0.00
  -10    9    5     -4.77      0.00
   -9    9    5     -3.12      0.00
   -8    9    5    -10.53      0.00
   -7    9    5     12.92      0.00
   -6    9    5    -12.99      0.00
   -5    9    5      0.59      0.00
   -4    9    5    -10.04      0.00
   -3    9    5      2.47      0.00
   -2    9    5      1.48      0.00
   -1    9    5    -10.07      0.00
    0    9    5      5.28      0.00
    1    9    5      1.64      0.00
    2    9    5      4.80      0.00
    3    9    5      3.42      0.00
    4    9    5     -5.43      0.00
    5    9    5      2.13      0.00
    6    9    5     -4.84      0.00
    7    9    5     -0.28      0.00
    8    9    5    -11.17      0.00
    9    9    5     -1.51      0.00
   10    9    5      1.53      0.00
   11    9    5      5.46      0.00
   12    9    5     -5.21      0.00
   13    9    5      8.97      0.00
   14    9    5     -3.16      0.00
   15    9    5     16.04      0.00
   16    9    5    -17.10      0.00
   17    9    5      7.70      0.00
   18    9    5    -10.97      0.00
   19    9    5     14.36      0.00
   20    9    5     -9.98      0.00
   21    9    5      3.41      0.00
   22    9    5     -1.55      0.00
   23    9    5     12.56      0.00
   24    9    5     -2.39      0.00
   25    9    5     -0.21      0.00
   26    9    5     -3.99      0.00
   27    9    5      4.72      0.00
   28    9    5     -0.28      0.00
   29    9    5     -1.73      0.00
   30    9    5      0.41      0.00
   31    9    5     -2.03      0.00
   32    9    5      0.53      0.00
   33    9    5      1.18      0.00
  -34   10    5      2.00      0.00
  -33   10    5      3.84      0.00
  -32   10    5     -4.39      0.00
  -31   10    5      5.33      0.00
  -30   10    5     -8.27      0.00
  -29   10    5      4.25      0.00
  -28   10    5     -2.00      0.00
  -27   10    5     -2.81      0.00
  -26   10    5      2.22      0.00
  -25   10    5     -6.60      0.00
  -24   10    5      7.22      0.00
  -23   10    5     -7.36      0.00
  -22   10    5      3.84      0.00
  -21   10    5     -6.11      0.00
  -20   10    5      8.50      0.00
  -19   10    5      3.86      0.00
  -18   10    5     -3.87      0.00
  -17   10    5      3.40      0.00
  -16   10    5      0.32      0.00
  -15   10    5      7.95      0.00
  -14   10    5     -2.73      0.00
  -13   10    5      1.96      0.00
  -12   10    5      1.01      0.00
  -11   10    5     -3.40      0.00
  -10   10    5     14.27      0.00
   -9   10    5    -15.13      0.00
   -8   10    5     14.58      0.00
   -7   10    5    -10.76      0.00
   -6   10    5     17.42      0.00
   -5   10    5    -13.39      0.00
   -4   10    5      3.79      0.00
   -3   10    5     -8.15      0.00
   -2   10    5      3.56      0.00
   -1   10    5     -5.92      0.00
    0   10    5     -0.63      0.00
    1   10    5     -4.07      0.00
    2   10    5     -1.54      0.00
    3   10    5      0.96      0.00
    4   10    5     -3.47      0.00
    5   10    5      3.52      0.00
    6   10    5     -3.22      0.00
    7   10    5      2.32      0.00
    8   10    5      0.35      0.00
    9   10    5     -4.31      0.00
   10   10    5     -0.94      0.00
   11   10    5      1.39      0.00
   12   10    5      7.32      0.00
   13   10    5     -2.84      0.00
   14   10    5      7.24      0.00
   15   10    5     -0.85      0.00
   16   10    5     -0.79      0.00
   17   10    5     -2.56      0.00
   18   10    5     -1.52      0.00
   19   10    5     -0.76      0.00
   20   10    5      1.24      0.00
   21   10    5      4.28      0.00
   22   10    5     -1.63      0.00
   23   10    5     -0.66      0.00
   24   10    5      0.13      0.00
   25   10    5     -0.99      0.00
   26   10    5     -0.55      0.00
   27   10    5     -4.03      0.00
   28   10    5      3.14      0.00
   29   10    5     -2.81      0.00
   30   10    5      5.07      0.00
   31   10    5     -7.53      0.00
   32   10    5      5.96      0.00
  -32   11    5      5.62      0.00
  -31   11    5     -3.67      0.00
  -30   11    5     -3.02      0.00
  -29   11    5      0.64      0.00
  -28   11    5     -1.43      0.00
  -27   11    5     -4.53      0.00
  -26   11    5     -1.72      0.00
  -25   11    5      2.24      0.00
  -24   11    5      3.57      0.00
  -23   11    5     -1.50      0.00
  -22   11    5      7.34      0.00
  -21   11    5     -3.95      0.00
  -20   11    5      5.21      0.00
  -19   11    5     -0.78      0.00
  -18   11    5      2.61      0.00
  -17   11    5     -0.18      0.00
  -16   11    5      3.36      0.00
  -15   11    5      2.86      0.00
  -14   11    5      0.24      0.00
  -13   11    5      4.47      0.00
  -12   11    5     -3.12      0.00
  -11   11    5     -0.73      0.00
  -10   11    5     -8.45      0.00
   -9   11    5      1.40      0.00
   -8   11    5     -3.93      0.00
   -7   11    5     -7.84      0.00
   -6   11    5      1.33      0.00
   -5   11    5     -4.36      0.00
   -4   11    5      6.20      0.00
   -3   11    5     -4.64      0.00
   -2   11    5      0.30      0.00
   -1   11    5     -0.25      0.00
    0   11    5      3.47      0.00
    1   11    5     -1.26      0.00
    2   11    5     -2.94      0.00
    3   11    5      4.17      0.00
    4   11    5     -1.39      0.00
    5   11    5      9.80      0.00
    6   11    5    -10.34      0.00
    7   11    5      8.01      0.00
    8   11    5     -2.14      0.00
    9   11    5      4.67      0.00
   10   11    5     -6.29      0.00
   11   11    5      0.41      0.00
   12   11    5      1.96      0.00
   13   11    5      3.00      0.00
   14   11    5     -8.90      0.00
   15   11    5      1.68      0.00
   16   11    5     -3.54      0.00
   17   11    5      7.54      0.00
   18   11    5     -9.36      0.00
   19   11    5      3.14      0.00
   20   11    5     -7.55      0.00
   21   11    5      7.34      0.00
   22   11    5     -5.35      0.00
   23   11    5      3.41      0.00
   24   11    5     -3.79      0.00
   25   11    5      1.12      0.00
   26   11    5      4.41      0.00
   27   11    5     -5.01      0.00
   28   11    5     -2.15      0.00
   29   11    5     -1.93      0.00
   30   11    5      4.54      0.00
   31   11    5     -0.38      0.00
  -31   12    5      2.85      0.00
  -30   12    5     -2.00      0.00
  -29   12    5      0.25      0.00
  -28   12    5     -0.70      0.00
  -27   12    5     -0.96      0.00
  -26   12    5     -2.30      0.00
  -25   12    5     -4.69      0.00
  -24   12    5     -1.23      0.00
  -23   12    5     -1.90      0.00
  -22   12    5      0.94      0.00
  -21   12    5      3.62      0.00
  -20   12    5     -1.74      0.00
  -19   12    5      5.45      0.00
  -18   12    5     -2.85      0.00
  -17   12    5      6.63      0.00
  -16   12    5     -2.21      0.00
  -15   12    5     10.39      0.00
  -14   12    5     -2.97      0.00
  -13   12    5      1.50      0.00
  -12   12    5     -2.86      0.00
  -11   12    5     -0.95      0.00
  -10   12    5      0.72      0.00
   -9   12    5     -3.18      0.00
   -8   12    5      2.79      0.00
   -7   12    5      1.91      0.00
   -6   12    5     -1.28      0.00
   -5   12    5      2.97      0.00
   -4   12    5     -4.86      0.00
   -3   12    5      4.77      0.00
   -2   12    5     -3.58      0.00
   -1   12    5      5.90      0.00
    0   12    5      3.21      0.00
    1   12    5      2.10      0.00
    2   12    5      1.86      0.00
    3   12    5     -4.92      0.00
    4   12    5     -2.04      0.00
    5   12    5     -4.69      0.00
    6   12    5     -2.60      0.00
    7   12    5      0.72      0.00
    8   12    5     -3.78      0.00
    9   12    5      6.68      0.00
   10   12    5     -1.40      0.00
   11   12    5     -0.49      0.00
   12   12    5      0.62      0.00
   13   12    5     -0.69      0.00
   14   12    5     -2.72      0.00
   15   12    5     -2.43      0.00
   16   12    5      1.13      0.00
   17   12    5      2.00      0.00
   18   12    5     -9.72      0.00
   19   12    5      7.94      0.00
   20   12    5     -4.54      0.00
   21   12    5      2.33      0.00
   22   12    5     -4.64      0.00
   23   12    5      0.79      0.00
   24   12    5      1.35      0.00
   25   12    5     -0.03      0.00
   26   12    5      2.05      0.00
   27   12    5     -2.28      0.00
   28   12    5      2.34      0.00
   29   12    5     -1.48      0.00
  -29   13    5      3.82      0.00
  -28   13    5     -1.96      0.00
  -27   13    5      1.11      0.00
  -26   13    5     -2.51      0.00
  -25   13    5     -3.19      0.00
  -24   13    5      3.71      0.00
  -23   13    5     -3.80      0.00
  -22   13    5      3.26      0.00
  -21   13    5     -6.48      0.00
  -20   13    5      1.85      0.00
  -19   13    5     -3.33      0.00
  -18   13    5      1.23      0.00
  -17   13    5     -0.99      0.00
  -16   13    5     -0.76      0.00
  -15   13    5      7.44      0.00
  -14   13    5      0.24      0.00
  -13   13    5      7.62      0.00
  -12   13    5     -5.35      0.00
  -11   13    5      9.05      0.00
  -10   13    5     -7.68      0.00
   -9   13    5      2.39      0.00
   -8   13    5     -3.98      0.00
   -7   13    5      0.02      0.00
   -6   13    5     -1.62      0.00
   -5   13    5     -6.14      0.00
   -4   13    5      4.61      0.00
   -3   13    5     -2.46      0.00
   -2   13    5      2.13      0.00
   -1   13    5     -6.93      0.00
    0   13    5      1.02      0.00
    1   13    5      4.58      0.00
    2   13    5     -0.99      0.00
    3   13    5      3.09      0.00
    4   13    5     -4.18      0.00
    5   13    5      0.73      0.00
    6   13    5      0.62      0.00
    7   13    5     -2.50      0.00
    8   13    5     -1.74      0.00
    9   13    5     -3.26      0.00
   10   13    5     10.15      0.00
   11   13    5     -8.19      0.00
   12   13    5      8.36      0.00
   13   13    5    -11.94      0.00
   14   13    5     13.95      0.00
   15   13    5    -13.92      0.00
   16   13    5     11.35      0.00
   18   13    5      7.32      0.00
   19   13    5     -7.18      0.00
   20   13    5      3.04      0.00
   21   13    5     -3.31      0.00
   22   13    5      2.08      0.00
   23   13    5     -4.18      0.00
   24   13    5      2.90      0.00
   25   13    5     -4.82      0.00
   26   13    5      3.75      0.00
  -26   14    5     -5.33      0.00
  -25   14    5      1.66      0.00
  -24   14    5     -6.42      0.00
  -23   14    5      7.51      0.00
  -22   14    5     -1.23      0.00
  -21   14    5      4.62      0.00
  -20   14    5      2.19      0.00
  -19   14    5     -0.57      0.00
  -18   14    5      1.57      0.00
  -17   14    5     -3.97      0.00
  -16   14    5      2.13      0.00
  -15   14    5     -2.11      0.00
  -14   14    5      6.17      0.00
  -12   14    5      9.14      0.00
  -11   14    5      0.55      0.00
  -10   14    5      3.96      0.00
   -9   14    5      0.65      0.00
   -8   14    5     -4.08      0.00
   -7   14    5      8.43      0.00
   -6   14    5     -3.53      0.00
   -5   14    5      9.50      0.00
   -4   14    5     -2.91      0.00
   -3   14    5      8.36      0.00
   -2   14    5      2.42      0.00
   -1   14    5     -1.37      0.00
    0   14    5     -0.09      0.00
    1   14    5     -6.94      0.00
    2   14    5      4.47      0.00
    3   14    5     -6.48      0.00
    4   14    5      1.25      0.00
    6   14    5     -4.79      0.00
    8   14    5     -5.27      0.00
   12   14    5     -1.76      0.00
   15   14    5      2.44      0.00
   16   14    5      1.89      0.00
   17   14    5      2.46      0.00
   18   14    5      4.60      0.00
   19   14    5     -0.74      0.00
   20   14    5     -4.72      0.00
   21   14    5     -3.12      0.00
   22   14    5      2.54      0.00
   23   14    5     -4.03      0.00
   24   14    5      3.99      0.00
  -23   15    5      0.55      0.00
  -22   15    5     -0.73      0.00
  -21   15    5      4.17      0.00
  -20   15    5     -1.76      0.00
  -19   15    5      5.11      0.00
  -18   15    5     -1.75      0.00
  -17   15    5      4.60      0.00
  -16   15    5     -4.15      0.00
  -15   15    5      1.21      0.00
  -14   15    5     -1.45      0.00
  -13   15    5      3.46      0.00
  -12   15    5     -3.22      0.00
  -11   15    5     -1.98      0.00
  -10   15    5      4.17      0.00
   -9   15    5      0.93      0.00
   -8   15    5     -2.70      0.00
   -7   15    5     -0.05      0.00
   -6   15    5     -0.62      0.00
   -5   15    5      1.35      0.00
   -4   15    5     -3.54      0.00
   -3   15    5      3.33      0.00
   -2   15    5      0.46      0.00
   -1   15    5      9.20      0.00
    0   15    5     -2.21      0.00
    1   15    5      6.39      0.00
    3   15    5      0.96      0.00
    7   15    5     -0.62      0.00
    8   15    5      3.45      0.00
    9   15    5      2.20      0.00
   12   15    5      1.38      0.00
   13   15    5     -4.87      0.00
   14   15    5      7.42      0.00
   15   15    5     -6.09      0.00
   16   15    5      9.29      0.00
   17   15    5     -8.46      0.00
   18   15    5      5.26      0.00
   19   15    5     -5.07      0.00
   20   15    5     -0.86      0.00
   21   15    5     -0.45      0.00
  -19   16    5      1.22      0.00
  -18   16    5     -1.63      0.00
  -17   16    5      0.82      0.00
  -16   16    5      1.16      0.00
  -15   16    5     -0.77      0.00
  -14   16    5     -0.31      0.00
  -13   16    5      0.59      0.00
  -12   16    5      0.91      0.00
  -11   16    5     -1.15      0.00
  -10   16    5     -0.56      0.00
   -9   16    5      2.58      0.00
   -8   16    5     -0.20      0.00
   -7   16    5      0.42      0.00
   -6   16    5      1.74      0.00
   -5   16    5      6.73      0.00
   -4   16    5      3.11      0.00
   -3   16    5     -3.27      0.00
   -2   16    5      3.74      0.00
   -1   16    5      0.67      0.00
    0   16    5      2.10      0.00
    1   16    5     -1.48      0.00
    2   16    5      1.92      0.00
    4   16    5     -5.36      0.00
    5   16    5      1.27      0.00
    6   16    5     -2.91      0.00
    8   16    5     -3.55      0.00
   10   16    5      0.23      0.00
   11   16    5      0.72      0.00
   12   16    5     -0.94      0.00
   13   16    5      0.82      0.00
   14   16    5      1.56      0.00
   15   16    5     -0.29      0.00
   16   16    5      1.77      0.00
  -13   17    5     -2.15      0.00
  -12   17    5      2.50      0.00
  -11   17    5     -3.30      0.00
  -10   17    5      2.04      0.00
   -9   17    5     -5.39      0.00
   -8   17    5      3.55      0.00
   -7   17    5     -2.50      0.00
   -6   17    5     -0.95      0.00
   -5   17    5      1.02      0.00
   -4   17    5     -1.50      0.00
   -3   17    5      5.72      0.00
   -2   17    5     -3.42      0.00
   -1   17    5      5.53      0.00
    0   17    5     -0.86      0.00
    1   17    5     -0.17      0.00
    2   17    5     -0.03      0.00
    3   17    5      3.87      0.00
    4   17    5      3.00      0.00
    5   17    5     -4.75      0.00
    6   17    5      3.56      0.00
    7   17    5     -3.10      0.00
    8   17    5      2.37      0.00
    9   17    5     -4.75      0.00
   10   17    5      2.39      0.00
   11   17    5      2.90      0.00
  -40    0    6      7.92      0.00
  -38    0    6      3.01      0.00
  -37    0    6      1.85      0.00
  -36    0    6      0.99      0.00
  -35    0    6      1.08      0.00
  -34    0    6      4.27      0.00
  -33    0    6     -5.95      0.00
  -32    0    6      5.01      0.00
  -31    0    6     -7.74      0.00
  -30    0    6      3.88      0.00
  -29    0    6     -6.70      0.00
  -28    0    6     -3.99      0.00
  -27    0    6      0.13      0.00
  -26    0    6     -1.46      0.00
  -24    0    6      6.99      0.00
  -23    0    6      0.84      0.00
  -22    0    6      4.52      0.00
  -21    0    6     10.27      0.00
  -20    0    6     -3.93      0.00
  -19    0    6     10.19      0.00
  -18    0    6     -8.04      0.00
  -17    0    6      8.62      0.00
  -16    0    6      1.21      0.00
  -15    0    6     14.72      0.00
  -14    0    6    -18.99      0.00
  -13    0    6     -3.76      0.00
  -12    0    6    -20.32      0.00
  -11    0    6      6.98      0.00
  -10    0    6     -6.92      0.00
   -9    0    6      2.87      0.00
   -8    0    6    -39.76      0.00
   -7    0    6     34.43      0.00
   -6    0    6    -40.29      0.00
   -5    0    6    -26.08      0.00
   -4    0    6    -45.14      0.00
   -3    0    6     19.07      0.00
   -2    0    6     -5.70      0.00
   -1    0    6     40.81      0.00
    0    0    6    -20.65      0.00
    1    0    6     37.35      0.00
    2    0    6    -41.53      0.00
    3    0    6     60.10      0.00
    5    0    6     47.71      0.00
    7    0    6     26.77      0.00
    8    0    6      5.95      0.00
    9    0    6     -1.46      0.00
   10    0    6      2.72      0.00
   11    0    6    -17.73      0.00
   12    0    6    -25.11      0.00
   13    0    6     -0.13      0.00
   14    0    6     -2.03      0.00
   15    0    6      4.22      0.00
   16    0    6    -19.92      0.00
   17    0    6     -9.36      0.00
   18    0    6    -11.33      0.00
   19    0    6     14.89      0.00
   20    0    6     -2.05      0.00
   21    0    6      3.48      0.00
   22    0    6      4.94      0.00
   23    0    6      4.99      0.00
   24    0    6      6.82      0.00
   25    0    6    -11.83      0.00
   26    0    6      0.87      0.00
   27    0    6     -3.71      0.00
   28    0    6     11.95      0.00
   29    0    6     -4.43      0.00
   31    0    6     -7.39      0.00
   32    0    6      2.99      0.00
   33    0    6      1.48      0.00
   34    0    6      1.15      0.00
   35    0    6      2.15      0.00
   36    0    6      8.68      0.00
   37    0    6     -7.88      0.00
   38    0    6      4.59      0.00
  -38    1    6      6.41      0.00
  -37    1    6     -1.58      0.00
  -36    1    6      2.90      0.00
  -35    1    6     -2.62      0.00
  -34    1    6      7.86      0.00
  -33    1    6     -8.26      0.00
  -32    1    6     12.49      0.00
  -31    1    6     -8.07      0.00
  -30    1    6      5.94      0.00
  -29    1    6    -12.85      0.00
  -28    1    6      7.26      0.00
  -27    1    6     -7.26      0.00
  -26    1    6     -1.96      0.00
  -25    1    6     -3.39      0.00
  -24    1    6     -1.50      0.00
  -23    1    6      5.30      0.00
  -21    1    6     -1.39      0.00
  -20    1    6     -8.10      0.00
  -19    1    6      2.89      0.00
  -18    1    6      1.28      0.00
  -17    1    6     -0.48      0.00
  -16    1    6      2.01      0.00
  -15    1    6      6.53      0.00
  -14    1    6     12.62      0.00
  -13    1    6     -0.29      0.00
  -12    1    6      0.63      0.00
  -11    1    6     -0.46      0.00
  -10    1    6     16.18      0.00
   -9    1    6    -17.38      0.00
   -8    1    6     14.15      0.00
   -7    1    6      2.34      0.00
   -6    1    6      9.89      0.00
   -5    1    6     12.22      0.00
   -4    1    6     14.52      0.00
   -3    1    6    -33.75      0.00
   -2    1    6     48.37      0.00
   -1    1    6    -55.39      0.00
    0    1    6     24.25      0.00
    1    1    6    -49.07      0.00
    2    1    6     18.64      0.00
    3    1    6    -34.52      0.00
    4    1    6      2.65      0.00
    5    1    6     16.08      0.00
    6    1    6     -6.94      0.00
    7    1    6     28.46      0.00
    8    1    6    -16.81      0.00
    9    1    6     17.66      0.00
   10    1    6     -7.82      0.00
   11    1    6     14.68      0.00
   12    1    6    -10.81      0.00
   13    1    6      0.83      0.00
   14    1    6     -4.20      0.00
   15    1    6      3.75      0.00
   16    1    6     -1.68      0.00
   17    1    6      1.52      0.00
   18    1    6    -13.24      0.00
   19    1    6     11.55      0.00
   20    1    6     -0.78      0.00
   21    1    6      0.15      0.00
   22    1    6     -2.51      0.00
   23    1    6      2.39      0.00
   24    1    6      0.38      0.00
   25    1    6      1.02      0.00
   26    1    6      0.28      0.00
   27    1    6     -2.27      0.00
   29    1    6      1.05      0.00
   30    1    6     -2.76      0.00
   31    1    6     -1.80      0.00
   32    1    6     -0.80      0.00
   33    1    6      2.29      0.00
   34    1    6     -0.25      0.00
   36    1    6      2.20      0.00
   37    1    6      2.60      0.00
   38    1    6      2.62      0.00
   39    1    6     -3.64      0.00
  -39    2    6     -1.83      0.00
  -38    2    6     -3.41      0.00
  -37    2    6     -0.21      0.00
  -36    2    6      3.73      0.00
  -35    2    6      1.33      0.00
  -34    2    6      4.79      0.00
  -33    2    6     -3.41      0.00
  -32    2    6      7.15      0.00
  -31    2    6     -2.52      0.00
  -30    2    6      4.03      0.00
  -29    2    6     -5.34      0.00
  -28    2    6      2.65      0.00
  -27    2    6     -1.48      0.00
  -26    2    6      7.87      0.00
  -25    2    6     -8.42      0.00
  -24    2    6     -1.83      0.00
  -23    2    6     -4.52      0.00
  -22    2    6     -2.05      0.00
  -21    2    6     -3.29      0.00
  -20    2    6     -1.11      0.00
  -19    2    6      8.91      0.00
  -18    2    6     -8.42      0.00
  -17    2    6     15.05      0.00
  -16    2    6    -20.16      0.00
  -15    2    6     17.61      0.00
  -14    2    6     -5.39      0.00
  -13    2    6     10.11      0.00
  -12    2    6    -14.15      0.00
  -11    2    6     12.58      0.00
  -10    2    6     -4.77      0.00
   -9    2    6     -7.87      0.00
   -8    2    6     -6.84      0.00
   -7    2    6    -15.71      0.00
   -6    2    6    -11.61      0.00
   -5    2    6      1.28      0.00
   -4    2    6    -11.65      0.00
   -3    2    6     11.82      0.00
   -2    2    6     -1.84      0.00
   -1    2    6     19.99      0.00
    0    2    6     -7.40      0.00
    1    2    6     14.47      0.00
    2    2    6     -8.63      0.00
    3    2    6    -14.96      0.00
    4    2    6     -1.94      0.00
    5    2    6    -14.69      0.00
    6    2    6     22.97      0.00
    7    2    6    -20.07      0.00
    8    2    6     23.40      0.00
    9    2    6     -8.22      0.00
   10    2    6     20.50      0.00
   11    2    6    -15.71      0.00
   12    2    6      2.28      0.00
   13    2    6     -5.38      0.00
   14    2    6      3.91      0.00
   15    2    6     -7.38      0.00
   16    2    6     -1.81      0.00
   17    2    6      2.81      0.00
   18    2    6     -3.65      0.00
   19    2    6     -1.34      0.00
   20    2    6     -5.18      0.00
   21    2    6      6.65      0.00
   22    2    6      3.39      0.00
   23    2    6      3.40      0.00
   24    2    6     -1.90      0.00
   25    2    6      0.01      0.00
   26    2    6      7.37      0.00
   27    2    6     -3.78      0.00
   28    2    6      5.96      0.00
   29    2    6     -3.82      0.00
   30    2    6      9.16      0.00
   31    2    6     -3.33      0.00
   32    2    6     -1.33      0.00
   33    2    6      1.07      0.00
   34    2    6     -3.82      0.00
   35    2    6      2.62      0.00
   37    2    6      2.27      0.00
   38    2    6     -0.68      0.00
  -39    3    6     -4.53      0.00
  -38    3    6     -1.56      0.00
  -37    3    6     -0.68      0.00
  -36    3    6     -4.71      0.00
  -35    3    6      5.05      0.00
  -34    3    6     -6.71      0.00
  -33    3    6      6.27      0.00
  -32    3    6     -1.58      0.00
  -31    3    6     -3.77      0.00
  -30    3    6      4.51      0.00
  -29    3    6     -5.70      0.00
  -28    3    6      9.45      0.00
  -27    3    6     -1.49      0.00
  -26    3    6      9.63      0.00
  -25    3    6     -0.97      0.00
  -24    3    6     11.12      0.00
  -23    3    6     -2.03      0.00
  -22    3    6      2.28      0.00
  -21    3    6     -8.59      0.00
  -20    3    6     -2.32      0.00
  -19    3    6     -9.68      0.00
  -18    3    6      0.19      0.00
  -17    3    6      2.71      0.00
  -16    3    6    -11.11      0.00
  -15    3    6      8.03      0.00
  -14    3    6    -15.18      0.00
  -13    3    6      9.53      0.00
  -12    3    6     -6.07      0.00
  -11    3    6      7.34      0.00
  -10    3    6     -2.91      0.00
   -9    3    6      6.58      0.00
   -8    3    6     15.62      0.00
   -7    3    6     -6.91      0.00
   -6    3    6     11.21      0.00
   -5    3    6    -18.61      0.00
   -4    3    6     20.11      0.00
   -3    3    6    -21.30      0.00
   -2    3    6     22.85      0.00
   -1    3    6     -0.18      0.00
    0    3    6      4.82      0.00
    1    3    6     -5.82      0.00
    2    3    6     -1.50      0.00
    3    3    6     37.06      0.00
    4    3    6    -38.12      0.00
    5    3    6     23.58      0.00
    6    3    6    -13.67      0.00
    7    3    6     20.37      0.00
    8    3    6    -12.93      0.00
    9    3    6     -7.16      0.00
   10    3    6      4.34      0.00
   11    3    6    -10.49      0.00
   12    3    6     13.69      0.00
   13    3    6     -7.09      0.00
   14    3    6      4.34      0.00
   15    3    6     -4.09      0.00
   16    3    6      2.31      0.00
   17    3    6     10.19      0.00
   18    3    6      1.39      0.00
   19    3    6      3.15      0.00
   20    3    6     -4.42      0.00
   21    3    6      1.77      0.00
   22    3    6     -4.92      0.00
   23    3    6     -2.75      0.00
   24    3    6      2.20      0.00
   25    3    6     -4.03      0.00
   26    3    6      3.88      0.00
   27    3    6     -0.55      0.00
   28    3    6     -0.92      0.00
   29    3    6      2.80      0.00
   30    3    6     -0.01      0.00
   31    3    6      1.52      0.00
   32    3    6      0.79      0.00
   33    3    6      1.75      0.00
   34    3    6     -1.61      0.00
   35    3    6     -2.61      0.00
   36    3    6     -1.48      0.00
   37    3    6     -4.38      0.00
   38    3    6     -1.15      0.00
  -40    4    6      2.52      0.00
  -39    4    6      0.22      0.00
  -38    4    6      9.17      0.00
  -37    4    6     -9.73      0.00
  -36    4    6      8.36      0.00
  -35    4    6     -6.78      0.00
  -34    4    6      3.12      0.00
  -33    4    6     -4.47      0.00
  -32    4    6     -2.82      0.00
  -31    4    6      5.09      0.00
  -30    4    6     -7.44      0.00
  -29    4    6      5.29      0.00
  -28    4    6     -3.05      0.00
  -27    4    6      1.12      0.00
  -26    4    6      2.39      0.00
  -25    4    6      0.27      0.00
  -24    4    6     -2.02      0.00
  -23    4    6      2.60      0.00
  -22    4    6      2.42      0.00
  -21    4    6     -2.35      0.00
  -20    4    6      1.97      0.00
  -19    4    6      1.95      0.00
  -18    4    6      7.25      0.00
  -17    4    6    -10.35      0.00
  -16    4    6      2.57      0.00
  -15    4    6     -0.63      0.00
  -14    4    6      1.48      0.00
  -13    4    6      4.40      0.00
  -12    4    6      3.15      0.00
  -11    4    6      5.10      0.00
  -10    4    6     -9.57      0.00
   -9    4    6     -4.91      0.00
   -8    4    6    -13.95      0.00
   -7    4    6      1.06      0.00
   -6    4    6     -5.41      0.00
   -5    4    6     -6.53      0.00
   -4    4    6     -0.19      0.00
   -3    4    6    -14.41      0.00
   -2    4    6     -1.72      0.00
   -1    4    6    -19.82      0.00
    0    4    6     12.56      0.00
    1    4    6    -12.84      0.00
    2    4    6     13.70      0.00
    3    4    6     -0.86      0.00
    4    4    6     25.27      0.00
    5    4    6     -5.16      0.00
    6    4    6     -2.99      0.00
    7    4    6     11.21      0.00
    8    4    6      4.68      0.00
    9    4    6      6.97      0.00
   10    4    6     -3.57      0.00
   11    4    6      4.02      0.00
   12    4    6     -4.49      0.00
   13    4    6     -4.39      0.00
   14    4    6      1.11      0.00
   15    4    6     -3.62      0.00
   16    4    6     -1.43      0.00
   17    4    6     -0.12      0.00
   18    4    6      4.13      0.00
   19    4    6     -6.96      0.00
   20    4    6      5.71      0.00
   21    4    6     -5.42      0.00
   22    4    6      4.90      0.00
   23    4    6     -7.73      0.00
   24    4    6      1.95      0.00
   25    4    6     -3.64      0.00
   26    4    6      6.10      0.00
   27    4    6    -10.69      0.00
   28    4    6      6.29      0.00
   29    4    6     -5.57      0.00
   30    4    6      5.98      0.00
   31    4    6     -3.97      0.00
   32    4    6      3.60      0.00
   33    4    6      0.82      0.00
   34    4    6      4.22      0.00
   35    4    6      8.51      0.00
   36    4    6      1.72      0.00
   37    4    6      2.53      0.00
   38    4    6     -0.01      0.00
  -40    5    6     -1.72      0.00
  -39    5    6      3.67      0.00
  -38    5    6     -6.43      0.00
  -37    5    6      8.19      0.00
  -36    5    6      0.26      0.00
  -35    5    6      4.39      0.00
  -34    5    6     -0.37      0.00
  -33    5    6     -0.63      0.00
  -32    5    6      0.02      0.00
  -31    5    6     -5.00      0.00
  -30    5    6      2.62      0.00
  -29    5    6     -0.21      0.00
  -28    5    6      4.28      0.00
  -27    5    6      0.99      0.00
  -26    5    6      3.35      0.00
  -25    5    6      1.13      0.00
  -24    5    6     -4.01      0.00
  -23    5    6      3.10      0.00
  -22    5    6     -1.24      0.00
  -21    5    6      6.44      0.00
  -20    5    6     -6.88      0.00
  -19    5    6      2.90      0.00
  -18    5    6     -7.60      0.00
  -17    5    6     -1.28      0.00
  -16    5    6     -8.19      0.00
  -15    5    6     -2.91      0.00
  -14    5    6     -3.31      0.00
  -13    5    6      9.26      0.00
  -12    5    6     -3.79      0.00
  -11    5    6     14.50      0.00
  -10    5    6     -2.44      0.00
   -9    5    6      9.94      0.00
   -8    5    6     -5.91      0.00
   -7    5    6      1.23      0.00
   -6    5    6     22.16      0.00
   -5    5    6    -10.19      0.00
   -4    5    6     14.47      0.00
   -3    5    6     -6.50      0.00
   -2    5    6      5.28      0.00
   -1    5    6    -13.42      0.00
    0    5    6    -10.16      0.00
    1    5    6     -0.28      0.00
    2    5    6    -20.01      0.00
    3    5    6      4.29      0.00
    4    5    6     -5.60      0.00
    5    5    6     17.77      0.00
    6    5    6      4.54      0.00
    7    5    6     -5.35      0.00
    8    5    6      8.19      0.00
    9    5    6     -6.21      0.00
   10    5    6     18.53      0.00
   11    5    6    -11.53      0.00
   12    5    6      8.82      0.00
   13    5    6     -9.85      0.00
   14    5    6      6.20      0.00
   15    5    6     -4.19      0.00
   16    5    6     -6.38      0.00
   17    5    6      3.78      0.00
   18    5    6      0.21      0.00
   19    5    6     18.18      0.00
   20    5    6    -16.54      0.00
   21    5    6     14.15      0.00
   22    5    6     -9.50      0.00
   23    5    6      8.32      0.00
   24    5    6    -11.85      0.00
   25    5    6      3.12      0.00
   26    5    6      5.57      0.00
   27    5    6      0.14      0.00
   28    5    6      4.30      0.00
   29    5    6     -6.01      0.00
   30    5    6      8.97      0.00
   31    5    6     -5.54      0.00
   32    5    6     -0.51      0.00
   33    5    6      0.65      0.00
   34    5    6      0.35      0.00
   35    5    6      1.45      0.00
   36    5    6     -2.23      0.00
   37    5    6     -0.36      0.00
  -39    6    6      1.17      0.00
  -38    6    6     -4.56      0.00
  -37    6    6      1.14      0.00
  -36    6    6      1.10      0.00
  -35    6    6      3.28      0.00
  -34    6    6      0.55      0.00
  -33    6    6      0.68      0.00
  -32    6    6      2.49      0.00
  -31    6    6      0.26      0.00
  -30    6    6      4.24      0.00
  -29    6    6      0.89      0.00
  -28    6    6      0.43      0.00
  -27    6    6      1.28      0.00
  -26    6    6      0.90      0.00
  -25    6    6     -1.08      0.00
  -24    6    6      5.72      0.00
  -22    6    6      1.91      0.00
  -21    6    6     -7.76      0.00
  -20    6    6     -5.04      0.00
  -19    6    6     -4.61      0.00
  -18    6    6      1.34      0.00
  -17    6    6    -10.25      0.00
  -16    6    6      7.42      0.00
  -15    6    6      2.13      0.00
  -14    6    6     -3.26      0.00
  -13    6    6      2.68      0.00
  -12    6    6    -11.92      0.00
  -11    6    6      4.59      0.00
  -10    6    6    -18.21      0.00
   -9    6    6     27.74      0.00
   -8    6    6    -22.32      0.00
   -7    6    6     20.75      0.00
   -6    6    6    -17.47      0.00
   -5    6    6     23.01      0.00
   -4    6    6    -12.22      0.00
   -3    6    6      6.04      0.00
   -2    6    6     -1.18      0.00
   -1    6    6     -3.02      0.00
    0    6    6      7.58      0.00
    1    6    6     -6.41      0.00
    2    6    6      4.43      0.00
    3    6    6      3.15      0.00
    5    6    6     12.08      0.00
    6    6    6     -2.92      0.00
    7    6    6     17.24      0.00
    8    6    6    -17.50      0.00
    9    6    6      4.51      0.00
   10    6    6     -8.09      0.00
   11    6    6     13.11      0.00
   12    6    6     -2.86      0.00
   13    6    6      4.78      0.00
   14    6    6      2.40      0.00
   15    6    6      5.20      0.00
   16    6    6      6.33      0.00
   17    6    6    -16.13      0.00
   18    6    6      4.61      0.00
   19    6    6     -2.67      0.00
   20    6    6     -1.60      0.00
   21    6    6     -4.98      0.00
   22    6    6     -0.93      0.00
   23    6    6      2.80      0.00
   24    6    6     -8.40      0.00
   25    6    6     -4.23      0.00
   26    6    6     -2.21      0.00
   27    6    6     -1.27      0.00
   28    6    6      0.43      0.00
   29    6    6     -4.74      0.00
   30    6    6      6.07      0.00
   31    6    6     -2.07      0.00
   32    6    6      2.56      0.00
   33    6    6      1.57      0.00
   34    6    6      0.44      0.00
   35    6    6      7.56      0.00
   36    6    6      2.13      0.00
   37    6    6      3.01      0.00
  -38    7    6     -3.16      0.00
  -37    7    6      1.15      0.00
  -36    7    6     -3.98      0.00
  -35    7    6      2.83      0.00
  -34    7    6     -3.49      0.00
  -33    7    6      2.20      0.00
  -32    7    6     -0.93      0.00
  -31    7    6     -1.32      0.00
  -30    7    6     -2.25      0.00
  -29    7    6      1.97      0.00
  -28    7    6      3.97      0.00
  -27    7    6     -1.13      0.00
  -26    7    6      3.37      0.00
  -25    7    6      0.46      0.00
  -24    7    6      5.26      0.00
  -23    7    6     -5.43      0.00
  -22    7    6      4.21      0.00
  -21    7    6     -1.48      0.00
  -20    7    6      1.42      0.00
  -19    7    6     -2.18      0.00
  -18    7    6     -7.04      0.00
  -17    7    6     -4.41      0.00
  -16    7    6     -0.65      0.00
  -15    7    6     -9.02      0.00
  -14    7    6     -1.57      0.00
  -13    7    6     -4.69      0.00
  -12    7    6     10.04      0.00
  -11    7    6     -3.36      0.00
  -10    7    6      2.14      0.00
   -9    7    6     -3.29      0.00
   -8    7    6     11.21      0.00
   -7    7    6      1.76      0.00
   -6    7    6     -7.42      0.00
   -5    7    6      6.14      0.00
   -4    7    6      1.11      0.00
   -3    7    6      3.77      0.00
   -2    7    6     -3.74      0.00
   -1    7    6     -2.73      0.00
    0    7    6     -0.39      0.00
    1    7    6     -3.02      0.00
    2    7    6      4.10      0.00
    3    7    6     -5.33      0.00
    4    7    6      9.92      0.00
    5    7    6     -4.88      0.00
    6    7    6      8.05      0.00
    7    7    6     -4.81      0.00
    8    7    6      4.50      0.00
    9    7    6    -12.59      0.00
   10    7    6     11.58      0.00
   11    7    6    -11.14      0.00
   12    7    6      5.71      0.00
   13    7    6     -2.58      0.00
   14    7    6      1.99      0.00
   15    7    6     -4.86      0.00
   16    7    6     -5.44      0.00
   17    7    6      0.83      0.00
   18    7    6     -2.73      0.00
   19    7    6      7.43      0.00
   20    7    6      0.45      0.00
   21    7    6      0.74      0.00
   22    7    6     -8.57      0.00
   23    7    6      7.14      0.00
   24    7    6     -9.69      0.00
   25    7    6      7.03      0.00
   26    7    6     -7.89      0.00
   27    7    6     11.25      0.00
   28    7    6      1.95      0.00
   29    7    6      2.00      0.00
   30    7    6     -0.95      0.00
   31    7    6     -0.87      0.00
   32    7    6      3.77      0.00
   33    7    6     -1.60      0.00
   34    7    6      1.96      0.00
   35    7    6      2.49      0.00
   36    7    6     -1.59      0.00
  -37    8    6      6.28      0.00
  -36    8    6     -7.49      0.00
  -33    8    6      2.22      0.00
  -32    8    6     -8.01      0.00
  -31    8    6      5.20      0.00
  -30    8    6     -7.35      0.00
  -29    8    6      6.37      0.00
  -28    8    6     -0.85      0.00
  -27    8    6      3.52      0.00
  -26    8    6     -1.78      0.00
  -25    8    6     -0.92      0.00
  -24    8    6     -0.51      0.00
  -23    8    6      0.23      0.00
  -22    8    6      0.82      0.00
  -21    8    6     -4.28      0.00
  -20    8    6      8.70      0.00
  -19    8    6     -2.13      0.00
  -18    8    6     -1.06      0.00
  -17    8    6      0.36      0.00
  -16    8    6     -1.10      0.00
  -15    8    6      0.69      0.00
  -14    8    6     -2.98      0.00
  -13    8    6      0.72      0.00
  -12    8    6     -0.12      0.00
  -11    8    6      6.45      0.00
  -10    8    6      1.93      0.00
   -9    8    6     -5.13      0.00
   -8    8    6      7.56      0.00
   -7    8    6     -1.21      0.00
   -6    8    6      1.15      0.00
   -5    8    6     -4.81      0.00
   -4    8    6     -0.33      0.00
   -3    8    6      0.68      0.00
   -2    8    6     -0.42      0.00
   -1    8    6     -0.18      0.00
    0    8    6     -2.39      0.00
    1    8    6      3.00      0.00
    2    8    6     -3.21      0.00
    3    8    6     -1.29      0.00
    4    8    6     -0.48      0.00
    5    8    6      3.55      0.00
    6    8    6     -7.22      0.00
    7    8    6      6.97      0.00
    8    8    6     -2.63      0.00
    9    8    6      7.08      0.00
   10    8    6     -2.40      0.00
   11    8    6     -1.08      0.00
   12    8    6      3.43      0.00
   13    8    6    -11.53      0.00
   14    8    6     14.21      0.00
   15    8    6     -6.55      0.00
   16    8    6     12.36      0.00
   17    8    6     -5.36      0.00
   18    8    6     12.41      0.00
   19    8    6     -4.56      0.00
   20    8    6      2.60      0.00
   21    8    6    -14.09      0.00
   22    8    6     -0.63      0.00
   23    8    6     -5.07      0.00
   24    8    6     -0.21      0.00
   25    8    6     -2.87      0.00
   26    8    6     -1.28      0.00
   27    8    6      0.17      0.00
   28    8    6     -4.04      0.00
   29    8    6      0.27      0.00
   30    8    6     -1.56      0.00
   31    8    6     -0.89      0.00
   32    8    6      2.20      0.00
   33    8    6      2.68      0.00
   34    8    6      5.96      0.00
  -36    9    6     -2.37      0.00
  -35    9    6      8.85      0.00
  -34    9    6     -4.76      0.00
  -33    9    6     -1.72      0.00
  -32    9    6     -3.22      0.00
  -31    9    6     -0.73      0.00
  -30    9    6     -1.66      0.00
  -29    9    6     -1.06      0.00
  -28    9    6      0.20      0.00
  -27    9    6      6.94      0.00
  -26    9    6     -4.85      0.00
  -25    9    6     -0.37      0.00
  -24    9    6     -1.70      0.00
  -23    9    6      2.62      0.00
  -22    9    6     -2.28      0.00
  -21    9    6     -1.21      0.00
  -20    9    6     -1.30      0.00
  -19    9    6      4.17      0.00
  -18    9    6     -5.28      0.00
  -17    9    6      2.52      0.00
  -16    9    6     -5.94      0.00
  -15    9    6      4.65      0.00
  -14    9    6     -5.95      0.00
  -13    9    6     -3.39      0.00
  -12    9    6     -6.18      0.00
  -11    9    6      3.68      0.00
  -10    9    6     -1.23      0.00
   -9    9    6      4.22      0.00
   -8    9    6     -6.94      0.00
   -7    9    6      9.31      0.00
   -6    9    6     -5.14      0.00
   -5    9    6      2.49      0.00
   -4    9    6    -10.26      0.00
   -3    9    6      1.56      0.00
   -2    9    6     -8.02      0.00
   -1    9    6     -2.50      0.00
    0    9    6     -1.04      0.00
    1    9    6    -10.08      0.00
    2    9    6      2.10      0.00
    3    9    6     -2.46      0.00
    4    9    6      4.65      0.00
    5    9    6      4.06      0.00
    6    9    6      8.49      0.00
    7    9    6      2.27      0.00
    8    9    6      5.66      0.00
    9    9    6      3.93      0.00
   10    9    6     -5.98      0.00
   11    9    6      2.14      0.00
   12    9    6     -1.81      0.00
   13    9    6      3.50      0.00
   14    9    6     -6.87      0.00
   15    9    6      3.19      0.00
   16    9    6     -3.34      0.00
   17    9    6      0.64      0.00
   18    9    6    -10.56      0.00
   19    9    6     -0.98      0.00
   20    9    6     -3.29      0.00
   21    9    6      4.14      0.00
   22    9    6     -0.50      0.00
   23    9    6     -2.32      0.00
   24    9    6      3.53      0.00
   25    9    6     -0.95      0.00
   26    9    6      1.15      0.00
   27    9    6     -2.28      0.00
   28    9    6     -5.32      0.00
   29    9    6      7.41      0.00
   30    9    6     -2.05      0.00
   31    9    6      4.90      0.00
   32    9    6     -1.13      0.00
   33    9    6      4.18      0.00
  -35   10    6      2.15      0.00
  -34   10    6     -3.95      0.00
  -33   10    6      2.99      0.00
  -32   10    6     -2.98      0.00
  -31   10    6      2.46      0.00
  -30   10    6     -2.65      0.00
  -29   10    6      1.48      0.00
  -28   10    6     -2.76      0.00
  -27   10    6      4.33      0.00
  -26   10    6      0.34      0.00
  -25   10    6     -1.39      0.00
  -24   10    6     -1.96      0.00
  -23   10    6      0.75      0.00
  -22   10    6      0.23      0.00
  -21   10    6     -3.57      0.00
  -20   10    6      2.39      0.00
  -19   10    6      7.67      0.00
  -18   10    6     -2.21      0.00
  -17   10    6     -1.54      0.00
  -16   10    6     -7.18      0.00
  -15   10    6      5.10      0.00
  -14   10    6     -8.27      0.00
  -13   10    6      3.35      0.00
  -12   10    6     -1.41      0.00
  -11   10    6      2.37      0.00
  -10   10    6     11.54      0.00
   -9   10    6     -9.05      0.00
   -8   10    6      3.95      0.00
   -7   10    6     -6.98      0.00
   -6   10    6     12.14      0.00
   -5   10    6     -4.42      0.00
   -4   10    6     11.66      0.00
   -3   10    6      2.23      0.00
   -2   10    6     10.02      0.00
   -1   10    6      1.15      0.00
    0   10    6      3.23      0.00
    1   10    6     -4.20      0.00
    2   10    6      5.99      0.00
    3   10    6     -4.49      0.00
    4   10    6      0.73      0.00
    5   10    6    -11.96      0.00
    6   10    6     14.18      0.00
    7   10    6    -11.37      0.00
    8   10    6     12.44      0.00
    9   10    6    -11.73      0.00
   10   10    6     15.78      0.00
   11   10    6    -13.79      0.00
   12   10    6     13.21      0.00
   13   10    6    -14.37      0.00
   14   10    6     10.95      0.00
   15   10    6    -11.27      0.00
   16   10    6     14.80      0.00
   17   10    6     -6.98      0.00
   18   10    6      2.89      0.00
   19   10    6     -3.71      0.00
   20   10    6     -1.32      0.00
   21   10    6     -6.58      0.00
   22   10    6     -0.79      0.00
   23   10    6     -4.71      0.00
   24   10    6     -2.52      0.00
   25   10    6     -4.94      0.00
   26   10    6      2.56      0.00
   27   10    6     -3.47      0.00
   28   10    6      1.17      0.00
   29   10    6      1.13      0.00
   30   10    6     -0.11      0.00
   31   10    6     -0.85      0.00
   32   10    6      1.17      0.00
  -33   11    6     -6.63      0.00
  -31   11    6    -11.27      0.00
  -30   11    6      8.03      0.00
  -29   11    6     -5.10      0.00
  -28   11    6      1.90      0.00
  -27   11    6      2.12      0.00
  -26   11    6     -0.78      0.00
  -25   11    6      6.77      0.00
  -24   11    6     -3.57      0.00
  -23   11    6      4.91      0.00
  -22   11    6     -2.07      0.00
  -21   11    6     -0.11      0.00
  -20   11    6      1.56      0.00
  -19   11    6     -6.79      0.00
  -18   11    6      2.31      0.00
  -17   11    6    -11.17      0.00
  -16   11    6      1.46      0.00
  -15   11    6     -7.22      0.00
  -14   11    6      2.02      0.00
  -13   11    6     -0.97      0.00
  -12   11    6     -2.72      0.00
  -11   11    6      3.32      0.00
  -10   11    6     -3.55      0.00
   -9   11    6      2.62      0.00
   -8   11    6     -1.18      0.00
   -7   11    6      0.09      0.00
   -6   11    6     -1.39      0.00
   -5   11    6     -2.08      0.00
   -4   11    6      2.93      0.00
   -3   11    6     -6.72      0.00
   -2   11    6      3.16      0.00
   -1   11    6     -7.89      0.00
    0   11    6     10.62      0.00
    1   11    6     -0.83      0.00
    2   11    6      4.19      0.00
    3   11    6     -4.03      0.00
    4   11    6      5.39      0.00
    5   11    6     -2.56      0.00
    6   11    6     -1.32      0.00
    7   11    6     -0.86      0.00
    8   11    6      2.90      0.00
    9   11    6      2.19      0.00
   10   11    6     -3.39      0.00
   11   11    6     -0.99      0.00
   12   11    6     -5.00      0.00
   13   11    6      0.30      0.00
   14   11    6     -4.57      0.00
   15   11    6     -4.29      0.00
   16   11    6      2.14      0.00
   17   11    6     -5.03      0.00
   18   11    6      0.85      0.00
   19   11    6     -6.46      0.00
   20   11    6     -1.62      0.00
   21   11    6     -1.13      0.00
   22   11    6     -0.16      0.00
   23   11    6      4.86      0.00
   24   11    6     -1.86      0.00
   25   11    6      5.84      0.00
   26   11    6     -2.51      0.00
   27   11    6      4.32      0.00
   28   11    6     -4.08      0.00
   29   11    6      4.93      0.00
   30   11    6     -2.47      0.00
  -31   12    6     -0.93      0.00
  -30   12    6      4.05      0.00
  -29   12    6     -5.78      0.00
  -28   12    6      4.46      0.00
  -27   12    6     -5.10      0.00
  -26   12    6      3.92      0.00
  -25   12    6     -2.32      0.00
  -24   12    6     -1.02      0.00
  -23   12    6      8.58      0.00
  -22   12    6     -2.31      0.00
  -21   12    6     13.59      0.00
  -20   12    6     -8.53      0.00
  -19   12    6     11.02      0.00
  -18   12    6     -4.83      0.00
  -17   12    6      6.46      0.00
  -16   12    6     -8.97      0.00
  -15   12    6      0.05      0.00
  -14   12    6     -2.17      0.00
  -13   12    6     -2.96      0.00
  -12   12    6     -1.22      0.00
  -11   12    6     -3.29      0.00
  -10   12    6     -1.20      0.00
   -9   12    6      1.76      0.00
   -8   12    6      3.58      0.00
   -7   12    6      3.96      0.00
   -6   12    6     -1.79      0.00
   -5   12    6      4.64      0.00
   -4   12    6     -4.08      0.00
   -3   12    6     10.92      0.00
   -2   12    6     -7.00      0.00
   -1   12    6      7.05      0.00
    0   12    6     -6.25      0.00
    1   12    6     10.56      0.00
    2   12    6     -2.29      0.00
    3   12    6      4.63      0.00
    4   12    6     -4.27      0.00
    5   12    6     -1.60      0.00
    6   12    6      1.98      0.00
    7   12    6     -4.38      0.00
    8   12    6     -3.11      0.00
    9   12    6     -5.24      0.00
   10   12    6      2.10      0.00
   11   12    6     -1.14      0.00
   12   12    6     -4.35      0.00
   13   12    6      4.86      0.00
   14   12    6     -3.94      0.00
   15   12    6      5.60      0.00
   16   12    6     -6.30      0.00
   17   12    6      1.32      0.00
   18   12    6     -1.67      0.00
   19   12    6      1.50      0.00
   20   12    6     -5.56      0.00
   21   12    6      7.32      0.00
   22   12    6     -1.84      0.00
   23   12    6      4.42      0.00
   24   12    6    -10.41      0.00
   25   12    6      3.52      0.00
   26   12    6     -2.25      0.00
   27   12    6      0.19      0.00
   28   12    6     -2.81      0.00
  -29   13    6     -4.28      0.00
  -28   13    6     -3.34      0.00
  -27   13    6      1.24      0.00
  -26   13    6      5.86      0.00
  -25   13    6     -4.88      0.00
  -24   13    6      3.06      0.00
  -23   13    6     -4.58      0.00
  -22   13    6      2.62      0.00
  -21   13    6     -3.80      0.00
  -20   13    6      3.36      0.00
  -19   13    6      0.81      0.00
  -18   13    6      2.60      0.00
  -17   13    6      1.21      0.00
  -15   13    6     -5.70      0.00
  -14   13    6     -1.19      0.00
  -13   13    6     -0.25      0.00
  -12   13    6      0.25      0.00
  -11   13    6     -7.13      0.00
  -10   13    6      3.05      0.00
   -9   13    6     -6.09      0.00
   -8   13    6      2.01      0.00
   -7   13    6     -9.83      0.00
   -6   13    6     13.32      0.00
   -5   13    6     -5.88      0.00
   -4   13    6      9.03      0.00
   -3   13    6    -10.44      0.00
   -2   13    6      4.48      0.00
   -1   13    6     -4.63      0.00
    0   13    6     -1.18      0.00
    1   13    6     -1.52      0.00
    2   13    6     -0.53      0.00
    3   13    6      7.72      0.00
    4   13    6     -0.08      0.00
    5   13    6      4.79      0.00
    6   13    6     -1.27      0.00
    7   13    6      3.61      0.00
    8   13    6     -0.13      0.00
    9   13    6      0.75      0.00
   11   13    6      6.01      0.00
   12   13    6     -4.30      0.00
   14   13    6     -8.56      0.00
   15   13    6      2.28      0.00
   16   13    6     -5.29      0.00
   17   13    6      0.68      0.00
   18   13    6      2.23      0.00
   19   13    6     -7.22      0.00
   20   13    6      4.31      0.00
   21   13    6      0.53      0.00
   22   13    6     -0.60      0.00
   23   13    6     -1.03      0.00
   24   13    6     -4.28      0.00
   25   13    6     10.76      0.00
   26   13    6     -6.29      0.00
  -26   14    6     -2.05      0.00
  -25   14    6      1.44      0.00
  -24   14    6     -3.22      0.00
  -23   14    6      1.74      0.00
  -22   14    6      1.60      0.00
  -21   14    6     -1.63      0.00
  -20   14    6      5.70      0.00
  -19   14    6     -5.14      0.00
  -18   14    6      6.93      0.00
  -17   14    6     -3.59      0.00
  -16   14    6     10.11      0.00
  -15   14    6     -2.43      0.00
  -14   14    6      2.57      0.00
  -12   14    6     -0.99      0.00
  -11   14    6     -3.47      0.00
  -10   14    6     -3.79      0.00
   -9   14    6     -0.10      0.00
   -8   14    6      0.53      0.00
   -7   14    6      1.90      0.00
   -6   14    6     -1.86      0.00
   -4   14    6      1.69      0.00
   -3   14    6      4.23      0.00
   -2   14    6     -3.73      0.00
   -1   14    6      3.67      0.00
    0   14    6     -0.25      0.00
    2   14    6     -1.20      0.00
    3   14    6     -4.80      0.00
    4   14    6      0.28      0.00
    5   14    6      2.64      0.00
    6   14    6     -0.29      0.00
    7   14    6      1.59      0.00
    8   14    6     -2.54      0.00
    9   14    6      3.01      0.00
   10   14    6     -3.25      0.00
   11   14    6      1.10      0.00
   13   14    6      7.56      0.00
   14   14    6     -9.17      0.00
   17   14    6     18.34      0.00
   18   14    6     -9.52      0.00
   19   14    6     10.28      0.00
   20   14    6     -9.01      0.00
   21   14    6      5.43      0.00
   22   14    6     -2.48      0.00
   23   14    6      2.06      0.00
  -23   15    6     -2.88      0.00
  -22   15    6     -1.58      0.00
  -21   15    6      1.32      0.00
  -20   15    6     -2.88      0.00
  -19   15    6      1.07      0.00
  -18   15    6     -3.37      0.00
  -17   15    6      0.77      0.00
  -16   15    6     -1.09      0.00
  -15   15    6     -1.07      0.00
  -14   15    6      1.79      0.00
  -13   15    6      2.40      0.00
  -12   15    6     -1.52      0.00
  -11   15    6      3.64      0.00
  -10   15    6     -1.54      0.00
   -9   15    6      0.82      0.00
   -7   15    6     -0.58      0.00
   -6   15    6      2.96      0.00
   -5   15    6     -3.96      0.00
   -4   15    6      2.59      0.00
   -3   15    6     -4.34      0.00
   -2   15    6     -2.03      0.00
   -1   15    6      0.17      0.00
    0   15    6      0.30      0.00
    1   15    6      4.34      0.00
    2   15    6     -4.58      0.00
    3   15    6      3.07      0.00
    4   15    6     -2.68      0.00
    5   15    6      0.77      0.00
    7   15    6      4.77      0.00
    8   15    6      0.36      0.00
    9   15    6      3.75      0.00
   11   15    6      4.22      0.00
   13   15    6     -1.34      0.00
   14   15    6     -3.85      0.00
   15   15    6     -0.38      0.00
   16   15    6     -2.53      0.00
   17   15    6      1.84      0.00
   18   15    6     -1.81      0.00
   19   15    6      4.64      0.00
   20   15    6     -3.62      0.00
  -19   16    6     -5.54      0.00
  -18   16    6      3.70      0.00
  -17   16    6     -6.44      0.00
  -16   16    6      4.53      0.00
  -15   16    6     -7.96      0.00
  -14   16    6      2.88      0.00
  -13   16    6     -6.41      0.00
  -12   16    6      3.53      0.00
  -11   16    6     -4.18      0.00
  -10   16    6      0.56      0.00
   -9   16    6     -3.11      0.00
   -8   16    6      2.71      0.00
   -7   16    6     -2.13      0.00
   -6   16    6     -1.59      0.00
   -5   16    6     -1.10      0.00
   -4   16    6      5.24      0.00
   -3   16    6      0.37      0.00
   -2   16    6      2.49      0.00
   -1   16    6     -3.40      0.00
    0   16    6      8.51      0.00
    1   16    6     -1.73      0.00
    2   16    6      1.27      0.00
    3   16    6     -5.92      0.00
    4   16    6      2.78      0.00
    5   16    6     -2.34      0.00
    6   16    6      1.85      0.00
    7   16    6      4.86      0.00
    8   16    6     -1.48      0.00
   10   16    6     -0.77      0.00
   12   16    6     -2.99      0.00
   13   16    6     -0.64      0.00
   14   16    6      1.01      0.00
   15   16    6      0.92      0.00
   16   16    6     -1.07      0.00
  -13   17    6      0.64      0.00
  -12   17    6     -0.76      0.00
  -11   17    6      0.60      0.00
  -10   17    6     -2.14      0.00
   -9   17    6      1.26      0.00
   -8   17    6      1.41      0.00
   -7   17    6      0.11      0.00
   -6   17    6      0.35      0.00
   -5   17    6     -2.49      0.00
   -4   17    6      1.87      0.00
   -3   17    6      1.08      0.00
   -2   17    6      1.56      0.00
   -1   17    6      0.38      0.00
    0   17    6      1.43      0.00
    1   17    6      0.35      0.00
    2   17    6      3.22      0.00
    3   17    6     -0.73      0.00
    4   17    6     -1.71      0.00
    5   17    6     -5.33      0.00
    6   17    6      4.58      0.00
    7   17    6      0.16      0.00
    8   17    6     -1.88      0.00
    9   17    6      4.56      0.00
   10   17    6     -4.52      0.00
  -40    1    7      7.11      0.00
  -38    1    7      3.47      0.00
  -37    1    7     -6.06      0.00
  -36    1    7     -2.66      0.00
  -35    1    7      1.48      0.00
  -34    1    7    -13.45      0.00
  -33    1    7      9.80      0.00
  -32    1    7    -15.05      0.00
  -31    1    7     16.83      0.00
  -30    1    7    -15.73      0.00
  -29    1    7     10.77      0.00
  -28    1    7    -12.38      0.00
  -27    1    7      4.01      0.00
  -26    1    7     -0.37      0.00
  -25    1    7      2.72      0.00
  -24    1    7      0.80      0.00
  -23    1    7      0.23      0.00
  -21    1    7     -7.38      0.00
  -20    1    7      7.81      0.00
  -19    1    7    -11.12      0.00
  -18    1    7      8.74      0.00
  -17    1    7    -15.51      0.00
  -16    1    7     12.42      0.00
  -15    1    7      8.52      0.00
  -14    1    7     15.60      0.00
  -13    1    7     -6.40      0.00
  -12    1    7     -6.31      0.00
  -11    1    7      5.31      0.00
  -10    1    7     -8.52      0.00
   -8    1    7     -6.45      0.00
   -7    1    7     23.54      0.00
   -6    1    7     22.22      0.00
   -5    1    7      7.47      0.00
   -4    1    7      5.80      0.00
   -3    1    7    -38.54      0.00
   -2    1    7     40.61      0.00
   -1    1    7    -49.42      0.00
    0    1    7     51.56      0.00
    1    1    7    -24.98      0.00
    2    1    7     68.64      0.00
    3    1    7    -27.99      0.00
    4    1    7     23.52      0.00
    5    1    7    -31.36      0.00
    6    1    7      7.48      0.00
    7    1    7     -7.47      0.00
    8    1    7     -9.10      0.00
    9    1    7      0.42      0.00
   10    1    7     -2.23      0.00
   11    1    7      7.56      0.00
   12    1    7    -19.06      0.00
   13    1    7      3.57      0.00
   14    1    7     -1.09      0.00
   15    1    7     12.98      0.00
   16    1    7     -3.04      0.00
   17    1    7     -3.27      0.00
   18    1    7     -1.79      0.00
   19    1    7     -3.59      0.00
   20    1    7      4.43      0.00
   21    1    7     -9.89      0.00
   22    1    7      3.65      0.00
   23    1    7     -2.05      0.00
   24    1    7      2.20      0.00
   25    1    7     -2.74      0.00
   26    1    7     -5.44      0.00
   27    1    7     -3.57      0.00
   28    1    7     -1.18      0.00
   30    1    7     -1.21      0.00
   31    1    7      8.23      0.00
   32    1    7      3.93      0.00
   33    1    7      6.20      0.00
   35    1    7      2.61      0.00
   36    1    7      2.25      0.00
   38    1    7     -5.64      0.00
  -39    2    7      6.21      0.00
  -37    2    7      1.95      0.00
  -36    2    7      0.44      0.00
  -35    2    7      2.57      0.00
  -34    2    7     -4.49      0.00
  -33    2    7      3.47      0.00
  -32    2    7     -5.38      0.00
  -31    2    7     11.33      0.00
  -30    2    7    -14.08      0.00
  -29    2    7     12.49      0.00
  -28    2    7    -15.21      0.00
  -27    2    7      9.77      0.00
  -26    2    7     -9.16      0.00
  -25    2    7      2.91      0.00
  -24    2    7    -11.61      0.00
  -23    2    7      6.95      0.00
  -22    2    7      6.28      0.00
  -21    2    7      1.61      0.00
  -20    2    7      2.73      0.00
  -19    2    7     -2.86      0.00
  -18    2    7      9.71      0.00
  -17    2    7      1.22      0.00
  -16    2    7     -2.92      0.00
  -15    2    7      3.78      0.00
  -14    2    7      3.46      0.00
  -13    2    7      2.21      0.00
  -12    2    7     -0.57      0.00
  -11    2    7     -3.71      0.00
  -10    2    7      2.02      0.00
   -9    2    7      0.90      0.00
   -8    2    7      4.80      0.00
   -7    2    7     -8.75      0.00
   -6    2    7      3.05      0.00
   -5    2    7     10.09      0.00
   -4    2    7    -24.39      0.00
   -3    2    7     25.37      0.00
   -2    2    7    -16.29      0.00
   -1    2    7     25.72      0.00
    0    2    7    -17.62      0.00
    1    2    7     12.70      0.00
    2    2    7      2.26      0.00
    3    2    7     -9.96      0.00
    4    2    7     22.88      0.00
    5    2    7    -29.00      0.00
    6    2    7     18.17      0.00
    7    2    7    -17.59      0.00
    8    2    7     30.45      0.00
    9    2    7    -23.92      0.00
   10    2    7     13.95      0.00
   11    2    7     -6.28      0.00
   12    2    7      6.78      0.00
   13    2    7     -1.67      0.00
   14    2    7     -3.92      0.00
   15    2    7      2.62      0.00
   16    2    7    -11.69      0.00
   17    2    7      5.61      0.00
   18    2    7     -7.75      0.00
   19    2    7      4.34      0.00
   20    2    7     -2.93      0.00
   21    2    7     11.26      0.00
   22    2    7      0.54      0.00
   23    2    7     -0.56      0.00
   24    2    7     -7.51      0.00
   25    2    7      3.33      0.00
   26    2    7      2.04      0.00
   27    2    7     -2.10      0.00
   28    2    7      0.26      0.00
   29    2    7      0.94      0.00
   30    2    7      1.98      0.00
   31    2    7      0.14      0.00
   32    2    7     -2.54      0.00
   34    2    7      1.42      0.00
   35    2    7      2.56      0.00
   36    2    7     -5.27      0.00
   37    2    7      2.01      0.00
  -38    3    7     -2.75      0.00
  -37    3    7     -1.36      0.00
  -36    3    7     -2.64      0.00
  -35    3    7     -2.21      0.00
  -34    3    7     -4.65      0.00
  -33    3    7      0.91      0.00
  -32    3    7     -2.88      0.00
  -31    3    7     -5.20      0.00
  -30    3    7      2.79      0.00
  -29    3    7      3.36      0.00
  -28    3    7     -5.61      0.00
  -27    3    7      4.72      0.00
  -26    3    7     -6.06      0.00
  -25    3    7      6.39      0.00
  -24    3    7     -8.33      0.00
  -23    3    7     -2.83      0.00
  -22    3    7     -0.59      0.00
  -21    3    7     -2.78      0.00
  -20    3    7      1.25      0.00
  -19    3    7      4.64      0.00
  -18    3    7     11.57      0.00
  -17    3    7      4.06      0.00
  -16    3    7     11.88      0.00
  -15    3    7      1.76      0.00
  -14    3    7      5.42      0.00
  -13    3    7      3.32      0.00
  -12    3    7    -13.57      0.00
  -11    3    7     12.05      0.00
  -10    3    7      2.39      0.00
   -9    3    7     20.32      0.00
   -8    3    7    -15.66      0.00
   -7    3    7      3.06      0.00
   -6    3    7      4.51      0.00
   -5    3    7    -21.26      0.00
   -4    3    7      5.23      0.00
   -3    3    7      1.04      0.00
   -2    3    7     -2.62      0.00
   -1    3    7      6.63      0.00
    0    3    7      7.18      0.00
    1    3    7    -15.26      0.00
    2    3    7     -3.51      0.00
    3    3    7     -4.34      0.00
    4    3    7     -4.69      0.00
    5    3    7      6.77      0.00
    6    3    7     -6.27      0.00
[truncated: 2,833,747 more chars]
